# Supplementary material for: The palatability of sugar-sweetened beverage taxation: A content analysis of newspaper coverage of the UK sugar debate
Source: PLoS One. 2018 Dec 5;13(12):e0207576. doi: 10.1371/journal.pone.0207576 (PMC6281206; doi:10.1371/journal.pone.0207576)
Supplement: S1 File — (XLSX) [file pone.0207576.s001.xlsx]

## Sheet: Part 1 - SugarSSBs general
Coding Sheet: Sugar Sweetened Beverages (SSB)
coder initials _________________
1 Article ID								2 Date
LETTER	LETTER	NUMBER	NUMBER	NUMBER	NUMBER			Day	Day	Month	Month	Year	Year
3 Headline (in full)
4 Print location							9 Main theme of article
Front page			1				Health effects - tooth decay						1
Front inside			2				Health effects - diabetes						2
Not specified			3				Health effects - other NCDs / mortality						3
Other - specify _______			4				Obesity & weight gain						4
							Trade						5
5 Article type							Advertisement & promotion (inc pricing)						6
News article					1		Food industry/companies/PRD						7
Editorial/opinon piece					2		Reformulation						8
Comment					3		Youth consumption						9
Features					4		Product consumption						10
Business					5		Sport & physical activity						11
Society					6		Education and intake reduction (PH campaigns)						12
Health					7		Fiscal measures (inc. sugar tax)						13
Politics					8		Other legislative measures/ regulation						14
Not specified					9		Politicians' response						15
Other - specify ___________________					10		Food supply/ food environment						16
							Consumer demand						17
6 Article length							Legal challenge						18
							Wider economic effects (eg: inflation)						19
NUMBER	NUMBER	NUMBER	NUMBER				Other - specify __________________________						20
7 Newspaper publication							10 Sub theme(s) - all that apply						YES	NO
The Guardian / The Observer					1		10.1	Health effects - tooth decay					1	2
Independent/ i-Independent Print UK					2		10.2	Health effects - diabetes					1	2
Times / Sunday Times					3		10.3	Health effects - other NCDs / mortality					1	2
Daily Telegraph / Sunday Telegraph					4		10.4	Obesity & weight gain					1	2
Daily Mail /Mail on Sunday					5		10.5	Trade					1	2
Express / Sunday Express					6		10.6	Advertisement & promotion (inc pricing)					1	2
Sun / Sunday Sun					7		10.7	Food industry/companies/PRD					1	2
Mirror / Sunday Mirror					8		10.8	Reformulation					1	2
Daily Record / Sunday Mail					9		10.9	Youth consumption					1	2
Scotsman /Scotland on Sunday					10		10.1	Product consumption					1	2
Herald / Sunday Herald					11		10.11	Sport & physical activity					1	2
							10.12	Education/intake reduction (PH campaigns)					1	2
8 Article slant on…							10.13	Fiscal measures (inc. sugar tax)					1	2
Sugar		SSBs		Taxation			10.14	Other legislative measures / regulation					1	2
+ ve	1	+ ve	1	+ ve	1		10.15	Politicians' response					1	2
- ve	2	- ve	2	- ve	2		10.16	Food supply / food environment					1	2
Neutral	3	Neutral	3	Neutral	3		10.17	Consumer demand					1	2
None	4	None	4	None	4		10.18	Legal challenge					1	2
							10.19	Wider economic effects (eg: inflation)					1	2
							10.2	Other - specify __________________________					1	2
11 Problem definition										Sugar	SSB	Both	Neither
Consumption is a problem specifically for…
11.1	Young people / children									1	2	3	4
11.2	Old and young alike / general population									1	2	3	4
11.3	Gender differences									1	2	3	4
11.4	Those in poverty / socio-economic disadvantage									1	2	3	4
11.5	Specific types of product (eg: energy drinks)									1	2	3	4
11.6	Hidden sugars									1	2	3	4
Consumption gives rise to…
11.7	Obesity / weight gain									1	2	3	4
11.8	Tooth decay									1	2	3	4
11.9	Diabetes									1	2	3	4
11.1	Other NCDs and mortality									1	2	3	4
	(eg: hypertension / CVD / cancer / mental health / mortality / fertility)
Wider consequences of consumption…
11.11	Burden to NHS									1	2	3	4
	(eg: financial / manpower / other resources)
11.12	Cost to society									1	2	3	4
	(eg: economic / business / worker productivity)
SSB a particular problem…
11.13	Single biggest source of sugar in diet									1	2	3	4
11.14	No nutritional value / empty calories / no health benefits									1	2	3	4
11.15	Intake does not reduce calorie intake from food / no satiety									1	2	3	4
Consumption not a problem
11.16	ie: has been over-hyped/ sales falling while obesity still rising									1	2	3	4
12 Problem driver definition												YES	NO
Failure of the individual…
12.1	Biological / genetic / psychological											1	2
	(ie: evolution / genetic programming / hormonal imbalance / possible addiction)
12.2	Personal choice											1	2
	(eg: self control / willpower / poor choices / habit / general ennui / lack of awareness)
12.3	Family background											1	2
	(ie: role of parents / cultural factors)
12.4	Specifically role of mother											1	2
12.5	Changing eating habits											1	2
	(eg: use of convenience foods / eating outside the home / fast food / takeaways)
Failure of industry…
12.6	Industry self regulation / vested interests / lobbying activities											1	2
	(eg: Public Responsibility Deal not signed up to, not adhered to, doesn’t go far enough)
12.7	Inadequate / confusing labelling											1	2
	(eg: industry resisting clear labelling)
12.8	Formulation of "unhealthy" products											1	2
	(eg: portion sizes / sugar replaces fat / hidden sugars / excessive levels of sugar / HFCS)
12.9	Advertising & marketing (inc sponsorship of sporting events)											1	2
	(eg: focus on "unhealthy" / aimed at young people / timing/ location / nr schools / family viewing)
12.1	Pricing & promotion											1	2
	(eg: ready availability of cheap "unhealthy" products / discounts and offers)
12.11	Lack of ‘healthy’ alternatives when eating away from home											1	2
	(ie: in restaurants / catering outlets / hospitals / "kids" menus)
Failure of society…
12.12	Fast food outlets											1	2
	(ie: # / location near schools / deprived areas)
12.13	Culture											1	2
	(eg: normalisation of sugar consumption / sugar is everywhere...)
12.14	Education / school policies (inc policy on lunch boxes and drinks available)											1	2
	(eg: lack of basic cooking skills / awareness of healthy eating / poor school meals)
Failure of government…
12.15	Public health education											1	2
	(ie: failure of public health education initiatives / dietary guidelines)
12.16	Food supply /food environment											1	2
	(eg: cheap production costs for "unhealthy" foods / food availability)
12.17	Inadequate legislature / policy / controls											1	2
	(eg: advertising / location of FF outlets / formulation)
12.18	Lack of fiscal measures											1	2
	(ie: specifically mentions failure to tax industry)
12.19	Politicians behaviour											1	2
	(eg: shelving reports / siding with industry / stalling publication / lack of strategy / inaction)
13 Solution definition												YES	NO
Individual responsibility…
13.1	Take personal responsibility											1	2
	(eg: self educate / increased exercise / better parenting / sensible eating)
13.2	Early prevention											1	2
	(ie: preventative action to stop early habit formation and/or action in early years / in womb)
Industry voluntary responsibility…
13.3	More of the same, but better / more extensive											1	2
	(eg: Public Responsibility Deal, voluntary reformulation / portion sizes / better labelling /
	voluntary COP (advertising & marketing) / stop price promotions / responsible marketing
13.4	Innovation											1	2
	(eg: supermarket bans / product placement / new "healthy" product development / research)
13.5	Role in PH education - help consumers make "healthy" choices											1	2
	(eg: marketing of "healthy" options / use of social media / celebrity endorsement)
Society responsibility…
13.6	Better health policy in schools to raise awareness											1	2
	(eg: banning consumption of SSBs / education on healthy eating / daily mile initiative)
13.7	Community led initiatives											1	2
	(eg: local campaigns / community/council led campaigns / workplace schemes)
13.8	Culture / behavioural / attitude change											1	2
	(eg: need change at a societal level / acceptability of sugar consumption / cut fizzy drinks entirely
13.9	Understanding required											1	2
	(eg: research into role of sugar in the diet / how to cure addiction)
Government responsibility…
13.1	More / better education / health promotion / better dietary guidelines / role of GP/HCPs											1	2
13.11	Stronger legislation / policy / controls											1	2
	(eg: enforced reformulation / advertising & promotion controls / control of FF outlets /
	enforced labelling / banning of sugary food and drink / price controls)
13.12	General sugar tax											1	2
	(ie: calls for a general sugar tax, not just tax on SSBs)
13.13	Specifically taxation of SSBs											1	2
	(eg: including a specific levy on the soft drinks industry)
13.14	Food supply / food environment (use proceeds from sugar tax to subsidise F&V)											1	2
	(eg: incentives for farmers / producers to encourage "healthy" food production and distribution)
Coordinated approach required - complex solution needed, full package of measures												1	2
13.15	(ie: must involve all stakeholders / include voluntary and legislative measures)
Solution lies beyond the issue of sugar/SSBs												1	2
13.16	(ie: single nutrient approach is not sufficient, actions also relate to fat/junk food etc)
14 Comments / key quotes
