# Supplementary material for: The palatability of sugar-sweetened beverage taxation: A content analysis of newspaper coverage of the UK sugar debate
Source: PLoS One. 2018 Dec 5;13(12):e0207576. doi: 10.1371/journal.pone.0207576 (PMC6281206; doi:10.1371/journal.pone.0207576)
Supplement: S2 File — (XLSX) [file pone.0207576.s002.xlsx]

## Sheet: Full data set - coding sheet
SPSS ID	Random #	Code	1 Code	ID	2 Date	3 Headline	4 Location		5 Article type		6 Length	7 Publ	Qual	8 Slant			9 Main theme		10 Sub themes																					11 Problem definition
							If 4, specify page:		If 10, specify section:					Sugar	SSBs	Tax		If 20, specify	10.1	10.2	10.3	10.4	10.5	10.6	10.7	10.8	10.9	10.1	10.11	10.12	10.13	10.14	10.15	10.16	10.17	10.18	10.19	10.2	If 10.20, specify	11	11.1	11.2	11.3	11.4	11.5	11.6	11.7	11.8	11.9
ARTICLE 0001	0.427564	TA0003	TA	0003	2015-04-25	Sorry, being fat is unacceptable	4	27	4	FEATURES	481	8	3	2	2	4	4		2	2	2	2	2	2	2	1	1	2	2	2	2	1	2	2	2	2	2	2		1	2	3	4	4	4	4	3	4	4
ARTICLE 0002	0.230621	QU0006	QU	0006	2015-04-23	Diet, not lack of exercise, to blame for obesity; 'False perception' that activity is more important than healthy eating, say experts, with sugar and carbohydrates a leading cause of disease	4	8	1	NEWS	595	4	1	2	2	4	4		2	1	1	2	2	1	1	2	2	1	1	2	2	2	2	2	2	2	2	2		1	4	3	4	4	4	4	3	4	3
ARTICLE 0003	0.396711	MM0007	MM	0007	2015-04-23	'Sugar in diet worst for health'	4	5	1	NEWS	186	6	2	2	4	4	4		2	2	2	2	2	1	1	2	2	1	1	2	2	2	2	2	2	2	2	2		1	4	1	4	4	4	4	1	4	4
ARTICLE 0004	0.00537553	QU0008	QU	0008	2015-04-23	Exercise is good ...but it won't help you lose weight, say doctors; British cardiologist-led team accuse food and drink firms of over-emphasising how sport can fight obesity	3	N/S	6	SOCIETY	716	1	1	2	2	3	4		2	2	2	2	2	1	1	2	2	1	1	2	1	1	1	2	2	2	2	2		1	4	1	4	4	4	4	3	4	4
ARTICLE 0005	0.438471	QU0010	QU	0010	2015-04-23	You don't need to do 'one iota' of exercise to lose weight, says scientific study; Obesity crisis has been generated through a worsening of our diets - rather than a rise in sedentary lifestyles	1	1	1	NEWS	643	2	1	2	2	3	4		2	2	2	2	2	1	1	2	2	1	1	2	1	1	2	2	2	2	2	2		1	4	1	4	4	4	4	3	4	4
ARTICLE 0006	0.302488	TA0011	TA	0011	2015-04-23	The sugar baddie; GOBBLING EMPTY CARBS IS MAKING US ILL	4	26	1	NEWS	225	7	3	2	2	4	4		2	1	2	2	2	1	1	2	2	2	1	1	2	2	2	1	2	2	2	2		1	4	1	4	4	4	4	1	4	1
ARTICLE 0007	0.208932	QU0012	QU	0012	2015-04-23	Doctors accuse food companies of acting like Big Tobacco	4	19	1	NEWS	317	3	1	2	2	3	4		2	2	2	2	2	1	1	1	2	2	1	2	1	1	2	2	2	2	2	2		1	4	4	4	4	4	4	1	4	4
ARTICLE 0008	0.062478	QU0017	QU	0017	2015-04-17	Spoonful of sugar may affect 'good' stress	2	2	1	NEWS	328	4	1	3	3	4	20	Stress response	2	2	2	1	2	2	2	2	2	1	2	2	2	2	2	2	2	2	2	2		1	4	3	4	4	4	4	3	4	4
ARTICLE 0009	0.11137	QU0018	QU	0018	2015-04-17	Sugary beverages may help to cut stress	4	17	1	NEWS	129	2	1	1	1	4	20	Stress response	2	2	2	2	2	2	2	2	2	1	2	2	2	2	2	2	2	2	2	2		2	4	4	4	4	4	4	4	4	4
ARTICLE 0011	0.182937	QU0020	QU	0020	2015-04-09	Eat Less; Britain is a fine place to live but its population needs to stop the growth of obesity	4	27	2	EDITORIAL/OPINION	573	3	1	2	2	3	4		2	1	1	2	2	2	2	1	2	2	1	2	1	1	2	2	2	2	2	2		1	4	1	4	4	4	4	1	4	4
ARTICLE 0012	0.197616	QU0021	QU	0021	2015-04-08	Shirley Cramer: health advice with your haircut; The chief executive of the Royal Society for Public Health believes 19 million people, including hairdressers, teachers and firefighters, could be recruited to tackle obesity and smoking	3	N/S	6	SOCIETY	1303	1	1	2	2	4	8		2	2	2	1	2	2	1	2	2	2	2	1	2	1	2	2	2	2	2	2		1	4	4	4	4	4	4	2	4	4
ARTICLE 0013	0.0520404	QU0024	QU	0024	2015-04-07	A chocolate price-surge could benefit our waistlines	4	16	9	N/S	531	2	1	3	3	3	4		2	2	2	2	1	1	2	2	2	1	2	2	1	2	2	2	2	2	2	2		2	4	4	4	4	4	4	4	4	4
ARTICLE 0014	0.110421	QU0027	QU	0027	2015-04-06	Ginger beer contains 12 teaspoons of sugar; News Bulletin	2	2	1	NEWS	121	4	1	2	2	4	8		2	2	2	1	2	2	2	2	2	2	2	2	2	2	2	2	2	2	2	2		1	2	2	4	4	4	4	2	4	4
ARTICLE 0015	0.00363508	QU0029	QU	0029	2015-04-06	Jamie takes on Zoella over junk food advertising; HEALTH	4	17	1	NEWS	328	2	1	2	2	4	6		2	2	2	2	2	2	2	2	1	2	2	2	2	1	2	2	2	2	2	2		1	3	4	4	4	4	4	4	4	4
ARTICLE 0016	0.382465	QU0031	QU	0031	2015-04-06	Energy drinks 'causing classroom behaviour problems'; CONSUMER	4	11	1	NEWS	302	2	1	4	2	4	20	Behavioural problems/drug use	2	2	2	2	2	2	2	2	1	2	2	2	2	2	2	2	2	2	2	2		1	2	4	4	4	2	4	4	4	4
ARTICLE 0017	0.496804	QU0032	QU	0032	2015-04-06	Councils reveal soft drinks with more sugar than cola in calls for 'giants' to commit to drop; Some drinks have more than double the daily recommended limit in a single can	1	1	1	NEWS	615	2	1	2	2	4	8		2	1	2	1	2	1	1	2	1	2	1	2	2	2	2	2	2	2	2	2		1	2	4	4	4	4	2	2	4	2
ARTICLE 0018	0.43703	QU0035	QU	0035	2015-04-06	Energy drinks 'fuelling increase in bad behaviour in the classroom'; Teachers warn parents that the caffeine- and sugar-packed 'legal highs' could lead to drug use	4	4	1	NEWS	634	2	1	4	3	4	20	Behavioural problems/drug use	2	2	2	2	2	2	2	2	1	2	2	2	2	2	2	2	2	2	2	2		1	2	4	4	4	2	4	4	4	4
ARTICLE 0019	0.11606	QU0036	QU	0036	2015-04-06	Energy drinks are causing classroom chaos, warn teachers	4	14	1	NEWS	483	3	1	4	2	4	8		2	2	2	1	2	2	1	2	1	2	2	2	2	2	2	2	2	2	2	2		1	2	4	4	4	4	4	2	4	4
ARTICLE 0021	0.299199	QU0039	QU	0039	2015-04-02	France moves to ban free-refill culture of sugary drinks in bid to combat obesity; The list of soft drinks that the ban would cover is to be published at a later date	1	1	1	NEWS	484	2	1	2	2	4	14		2	2	2	1	2	2	1	2	1	2	2	2	2	2	2	2	2	2	2	2		1	2	4	4	4	4	4	2	4	4
ARTICLE 0022	0.201449	QU0040	QU	0040	2015-04-01	How to help obese children; Of course parents are responsible. But so are food manufacturers	4	15	1	NEWS	948	2	1	2	4	4	6		2	2	2	1	2	2	1	2	1	2	2	2	2	1	2	2	2	2	2	2		1	1	4	4	4	4	4	1	4	4
ARTICLE 0023	0.430171	TA0041	TA	0041	2015-04-01	How can kids watching Peppa Pig on YouTube be bombarded with ads BANNED from TV?; TOTS SEE CONDOM AND CASINO PROMOS	4	24,25	1	NEWS	858	7	3	2	4	4	6		2	1	1	1	2	2	1	2	2	2	2	2	2	1	2	2	2	2	2	2		1	4	1	4	4	4	4	1	4	1
ARTICLE 0024	0.291273	QU0043	QU	0043	2015-05-31	This Government's ban on legal highs is mind-bendingly stupid; The most deadly substances abused in our society are alcohol, sugar and tobacco, not cannabis, ecstasy and nitrous oxide	3	N/S	3	COMMENT	923	2	1	2	4	1	4		2	1	1	2	2	2	2	2	2	2	2	1	1	1	1	2	2	2	2	2		1	4	4	4	4	4	4	1	4	1
ARTICLE 0025	0.440029	MM0045	MM	0045	2015-05-29	HEALTHY' FRUIT SNACKS WITH MORE SUGAR THAN HARIBO	3	N/S	9	N/S	402	5	2	2	4	4	9		2	1	2	1	2	1	1	2	2	1	2	2	2	2	2	2	2	2	2	2		1	1	1	4	4	4	1	1	4	1
ARTICLE 0026	0.426539	QU0046	QU	0046	2015-05-29	The fruit snacks that have more sugar than sweets	4	9	1	NEWS	283	4	1	2	4	3	8		1	2	2	1	2	1	1	2	1	1	2	2	1	1	2	2	2	2	2	2		1	1	1	4	4	4	1	1	1	4
ARTICLE 0027	0.177869	QU0047	QU	0047	2015-05-29	Concern over amount of sugar in 'healthy' lunchbox snacks	4	3	9	N/S	358	11	1	2	4	3	8		1	2	2	1	2	1	1	2	1	1	2	2	1	1	2	2	2	2	2	2		1	1	1	4	4	4	1	1	1	4
ARTICLE 0028	0.360474	QU0049	QU	0049	2015-05-29	Most processed 'fruit' snacks contain more sugar than bag of Haribo sweets, say campaigners; Researchers from Action on Sugar said that 80 out of 94 products surveyed contain more than 47g sugar per 100g	1	1	1	NEWS	359	2	1	2	4	4	8		2	1	2	1	2	1	1	2	2	2	2	2	2	1	2	2	2	2	2	2		1	4	1	4	4	4	1	1	4	1
ARTICLE 0031	0.361399	QU0056	QU	0056	2015-05-26	Tesco reducing the sugar in its cola is a good start - but we need a national shift; The retailer is leading the way on introducing positive health impacts that consumers will barely notice but businesses can't be left in charge of our diets	3	N/S	3	COMMENT IS FREE	952	1	1	2	2	4	14		2	2	2	1	2	2	1	1	2	1	1	2	2	2	2	1	1	2	2	2		1	4	3	4	4	4	4	3	4	4
ARTICLE 0032	0.148761	QU0058	QU	0058	2015-05-24	'Traditional' pop contains more sugar than Fanta	4	13	1	NEWS	590	4	1	2	2	3	8		2	2	2	1	2	1	1	2	2	1	2	2	1	2	1	2	2	2	2	2		1	4	3	4	4	4	2	3	4	4
ARTICLE 0033	0.163707	QU0061	QU	0061	2015-05-23	Leaders: End of the road looms for Alistair Carmichael	3	N/S	9	N/S	716	10	1	2	4	4	2		2	2	1	1	2	2	1	1	2	1	2	2	2	2	2	2	2	2	2	2		1	4	1	4	4	4	1	1	4	1
ARTICLE 0034	0.326145	QU0063	QU	0063	2015-05-22	Sugar tax to pay for treating obesity; Companies that continue to produce foods that lead to poor lifestyles will be penalised, warns health minister	1	1	1	NEWS	725	4	1	2	2	3	13		2	2	1	1	2	2	1	1	2	1	2	2	2	1	1	2	1	2	2	2		1	4	3	4	4	4	4	3	4	4
ARTICLE 0035	0.0335227	QU0064	QU	0064	2015-05-22	Sugar tax could pay for tackling obesity	1	1	1	NEWS	205	4	1	2	2	3	13		2	2	2	1	2	2	1	1	2	2	2	2	2	1	1	2	2	2	2	2		1	4	3	4	4	4	4	3	4	4
ARTICLE 0036	0.264233	QU0065	QU	0065	2015-05-22	No 10 pours cold water over junior health minister's sugar tax proposal; George Freeman's idea to help meet the costs of tackling obesity is not the right approach, says spokesman for the prime minister	3	N/S	6	SOCIETY	356	1	1	2	2	3	13		2	2	2	1	2	2	1	1	2	1	2	2	2	1	1	2	2	2	2	2		1	4	3	4	4	4	4	3	4	4
ARTICLE 0037	0.0637975	QU0066	QU	0066	2015-05-22	Minister warns food industry could face 'sugar tax'; Life Sciences Minister, George Freeman, says sweet drinks and other sugar-rich foods are making Britain's obesity crisis worse	3	N/S	8	UK POLITICS	376	2	1	2	2	1	13		2	2	2	1	2	2	1	1	2	1	2	2	2	1	1	2	2	2	2	2		1	4	3	4	4	4	4	3	4	4
ARTICLE 0038	0.482956	QU0067	QU	0067	2015-05-22	Tesco announces plans to cut sugar content of its soft drinks by five per cent every year; The strategy will see all added sugar taken out of the supermarket's 'Kids' category drinks	1	1	1	NEWS	317	2	1	2	3	4	8		2	2	2	1	2	2	1	2	1	1	2	2	2	2	2	2	2	2	2	2		1	1	1	4	2	4	4	1	4	4
ARTICLE 0039	0.269872	QU0068	QU	0068	2015-05-22	Sugary foods could be taxed to fight obesity	4	23	1	NEWS	217	3	1	2	4	1	13		2	2	2	1	2	2	1	2	2	2	2	2	2	1	1	2	2	2	2	2		1	4	1	4	4	4	4	1	4	4
ARTICLE 0040	0.387943	MM0069	MM	0069	2015-05-19	TESCO CUTS SUGAR IN ITS SOFT DRINKS	3	N/S	9	N/S	151	5	2	2	3	4	8		2	2	2	2	1	2	2	2	2	2	2	2	2	2	2	2	2	2	2	2		2	4	4	4	4	4	4	4	4	4
ARTICLE 0044	0.203462	QU0075	QU	0075	2015-05-11	Fresh food prices double in developing world as unhealthy options get cheaper	4	15	1	NEWS	526	4	1	4	2	3	4		2	2	2	2	2	1	2	2	2	1	2	2	1	2	2	2	2	2	2	2		1	4	2	4	4	4	4	2	4	4
ARTICLE 0045	0.0152059	TA0077	TA	0077	2015-05-09	A BIG REASON TO WORRY	4	27	4	FEATURES	168	8	3	2	4	1	4		2	2	2	2	2	1	1	2	2	2	2	2	1	1	2	2	2	2	2	2		1	4	4	4	4	4	1	1	4	4
ARTICLE 0046	0.436206	MM0078	MM	0078	2015-05-07	IF WE DON'T DARE CRITICISE PEOPLE FOR BEING FAT THEY WILL CRUSH THE NHS	3	N/S	9	N/S	1326	5	2	2	2	1	4		2	1	1	2	2	2	2	2	2	1	2	2	1	2	2	1	2	2	2	2		1	4	3	4	4	4	3	3	4	3
ARTICLE 0047	0.149255	QU0079	QU	0079	2015-05-06	Fat nation: three in every four British men will be obese by 2030; HEALTH	4	4	10	SPORT	439	2	1	2	4	3	4		2	2	2	2	2	1	2	1	2	2	2	1	1	1	2	2	2	2	2	2		1	4	1	4	1	4	4	1	4	4
ARTICLE 0048	0.0224886	QU0081	QU	0081	2015-05-06	The fat of the matter; Editorials As the food industry continues to cash in on obesity, where is the information and action to fight the epidemic?	2	2	1	NEWS	683	2	1	2	4	2	4		1	1	1	2	2	1	1	1	2	1	2	1	1	1	2	2	2	2	2	2		1	4	1	4	4	4	4	1	1	1
ARTICLE 0049	0.0831148	TA0083	TA	0083	2015-05-02	Tories' junk food pals are killing us	4	21	4	FEATURES	405	8	3	2	2	4	3		2	2	2	1	1	1	1	1	1	2	2	2	2	1	1	2	2	2	2	2		1	3	4	4	4	4	4	3	4	4
ARTICLE 0050	0.301579	MM0088	MM	0088	2015-05-01	Glass of water a day cuts diabetes risk by a quarter	4	6	1	NEWS	370	6	2	3	2	1	2		2	2	2	1	2	2	2	2	2	1	2	2	1	2	2	2	2	2	2	2		1	4	2	4	4	4	4	2	4	2
ARTICLE 0051	0.384432	QU0090	QU	0090	2015-05-01	The foods with high amounts of hidden sugar; We know chocolate and fizzy drinks are bad for our teeth - but there are plenty of other foods which we might not realise are full of sugar	1	1	1	NEWS	1034	2	1	2	2	4	1		2	2	2	2	2	2	2	2	1	1	2	2	2	2	2	2	2	2	2	2		1	3	3	4	4	4	3	4	3	4
ARTICLE 0052	0.10345	QU0091	QU	0091	2015-05-01	What happens to your body when you give up sugar?; The brain becomes tolerant to sugar - which means more is needed to attain the same 'high'. In ways that nicotine and heroin hijack the brain's reward pathway and make users dependent, increasing neuro-chemical and behavioural evidence suggests sugar is addictive in the same way	1	1	1	NEWS	1346	2	1	2	4	4	10		2	2	2	2	2	2	2	2	2	2	2	2	2	2	2	2	2	2	2	2		1	4	4	4	4	4	1	4	4	4
ARTICLE 0053	0.229277	QU0092	QU	0092	2015-05-01	Swap soft drinks for water to reduce diabetes risk	3	N/S	9	N/S	495	10	1	3	2	1	2		2	2	2	2	2	2	2	2	2	1	2	2	2	2	2	2	2	2	2	2		1	4	2	4	4	4	4	4	4	2
ARTICLE 0054	0.229246	QU0095	QU	0095	2015-06-30	Charbrew adapts to meet rising thirst for iced tea	4	8	5	BUSINESS NEWS	242	4	1	2	2	4	17		2	2	2	2	1	2	1	1	2	2	2	2	2	2	2	2	2	2	2	2		2	4	4	4	4	4	4	4	4	4
ARTICLE 0055	0.154503	QU0099	QU	0099	2015-06-30	HOW THEY KEEP US SWEET; ANNE PENKETH was so shocked to discover the level of added sugars even in 'healthy' products that she wrote a novel about the industry. But, she reports, now the tide may finally be turning against Big Food	4	36	4	FEATURES	1238	2	1	2	2	3	4		2	1	1	2	2	1	1	1	2	1	1	1	1	1	1	2	2	2	2	2		1	4	3	4	4	3	3	3	4	3
ARTICLE 0056	0.464754	QU0101	QU	0101	2015-06-30	Sugary drinks are blamed for 184,000 deaths every year	4	12	1	NEWS	457	3	1	4	2	4	3		2	1	2	2	2	2	2	1	1	1	2	2	2	2	2	2	2	2	2	2		1	2	2	4	4	4	4	4	4	2
ARTICLE 0057	0.364806	QU0105	QU	0105	2015-06-26	Jamie Oliver backs calls for 'pop tax' on sugary drinks; Chef is introducing a 10p charge on sweet drinks in Jamie's Italian restaurants	1	1	1	NEWS	455	2	1	2	2	3	13		2	2	2	1	2	2	2	2	1	1	2	1	1	2	1	2	2	2	2	2		1	3	3	4	4	4	4	3	4	4
ARTICLE 0058	0.469142	QU0106	QU	0106	2015-06-26	That Sugar Film, film review: Exposing the link between sugar and chronic diseases; (12A) Damon Gameau, 100 mins	1	1	1	NEWS	219	2	1	2	3	4	3		1	1	2	1	2	2	1	2	2	2	2	2	2	2	2	2	2	2	2	2		1	4	1	4	4	4	1	1	1	1
ARTICLE 0059	0.303612	MM0108	MM	0108	2015-06-22	JAMIE'S 10P SUGAR TAX ON POP	3	N/S	9	N/S	188	5	2	2	2	1	13		2	2	2	1	2	2	2	2	1	2	2	1	1	2	2	1	2	2	2	2		1	3	4	4	4	4	4	3	4	4
ARTICLE 0060	0.442297	TA0110	TA	0110	2015-06-19	WEIGH LEVELS; CRACKDOWN ON CHUBBY KIDS More checks & sugar tax	4	17	1	NEWS	210	7	3	2	2	3	4		2	2	2	2	2	1	1	2	1	2	2	2	1	2	2	2	2	2	2	2		1	3	4	4	4	4	4	3	4	4
ARTICLE 0061	0.449248	QU0111	QU	0111	2015-06-18	Mexican soda tax cuts sales of sugary soft drinks by 6% in first year; Anti-obesity campaigners now want levy on drinks such as Coca-Cola doubled, in line with experts' recommendations	3	N/S	1	WORLD NEWS	524	1	1	4	2	1	13		2	1	2	1	2	2	2	2	2	1	2	2	1	2	2	2	2	2	2	2		1	4	2	4	2	4	4	2	4	2
ARTICLE 0062	0.311277	QU0113	QU	0113	2015-06-17	Tax Junk food to halt rise in obesity, Britain urged	4	19	1	NEWS	338	3	1	2	2	3	13		2	2	1	1	2	2	1	1	2	2	2	2	1	2	1	2	2	2	2	2		1	4	4	4	4	4	4	3	4	4
ARTICLE 0064	0.387546	QU0116	QU	0116	2015-06-11	New York City mayor tackles salt while San Francisco declares war on sugar; De Blasio administration proposes chain restaurants label items with more than a teaspoon of salt, while San Francisco will warn consumers about sugary drinks	3	N/S	1	US NEWS	889	1	1	4	2	4	14		1	1	2	1	2	1	2	2	2	2	2	2	2	2	2	2	2	2	2	2		1	4	4	4	4	4	4	2	2	2
ARTICLE 0068	0.370767	QU0122	QU	0122	2015-06-08	Sugar rush is a myth -it can help children concentrate, says expert	4	6	1	NEWS	516	4	1	2	2	3	8		2	2	1	1	2	2	1	2	1	1	2	2	1	2	2	2	2	2	2	2		1	3	3	4	4	4	4	3	4	4
ARTICLE 0069	0.216766	QU0123	QU	0123	2015-06-08	Drinking two fizzy drinks a day could increase risk of liver disease; Researchers from Tufts University used more than 2,500 men and women for their study	3	N/S	7	HEALTH & FAMILIES	294	2	1	4	2	4	3		2	1	2	2	2	2	2	2	2	1	2	2	2	2	2	2	2	2	2	2		1	4	2	4	4	4	4	4	4	2
ARTICLE 0072	0.378165	QU0129	QU	0129	2015-06-05	Call for sugar tax to curb Scotland's 'obesity epidemic'	4	16	1	NEWS	492	3	1	2	2	3	13		2	2	1	1	2	2	2	2	2	2	2	2	2	2	1	2	2	2	2	2		1	4	4	4	4	4	4	3	4	4
ARTICLE 0073	0.200214	QU0133	QU	0133	2015-06-03	Stop 'pushing' sugary snacks, NHS chief warns food firms	2	2	1	NEWS	631	3	1	2	2	4	6		2	2	2	1	2	2	1	1	1	2	2	2	2	1	2	2	1	2	2	2		1	2	4	4	4	4	4	3	4	4
ARTICLE 0074	0.270328	QU0134	QU	0134	2015-06-03	Stop pushing sugar, food firms warned	2	2	1	NEWS	380	3	1	2	2	4	6		2	2	2	1	2	2	1	1	1	2	2	2	2	1	2	2	2	2	2	2		1	2	4	4	4	4	4	3	4	4
ARTICLE 0075	0.243444	QU0135	QU	0135	2015-06-03	We're still spending less on the good life	4	9	1	NEWS	621	3	1	2	2	4	17		2	2	2	2	1	2	2	2	2	1	2	2	2	2	2	2	2	2	1	2		2	2	2	2	2	2	2	2	2	2
ARTICLE 0076	0.339433	TA0137	TA	0137	2015-06-01	Snacks are poisoning our children	4	9	1	NEWS	100	9	3	2	2	4	3		2	1	2	2	2	2	1	2	1	2	2	2	2	2	2	2	2	2	2	2		1	3	4	4	4	4	4	4	4	3
ARTICLE 0077	0.45487	TA0139	TA	0139	2015-06-01	BITTER SWEET; Parents 'poison' youngsters with sugar, warns top health expert	4	17	1	NEWS	350	8	3	2	2	4	3		2	1	2	2	2	2	1	1	1	2	2	2	2	2	2	2	2	2	2	2		1	3	4	4	4	4	4	4	4	3
ARTICLE 0078	0.0860433	QU0140	QU	0140	2015-06-01	Stop sugar poison warns health chief	4	4	1	NEWS	260	4	1	2	2	4	3		2	1	2	1	2	2	1	1	1	2	2	2	2	2	2	2	1	2	2	2		1	3	4	4	4	2	4	3	4	3
ARTICLE 0079	0.23687	QU0143	QU	0143	2015-06-01	NHS boss tells retailers to cut sugar levels; NEWS IN BRIEF HEALTH	4	18	1	NEWS	120	2	1	2	4	4	4		2	2	2	2	2	2	1	1	2	1	2	2	2	2	2	2	2	2	2	2		1	4	4	4	4	4	4	1	4	4
ARTICLE 0080	0.256781	TA0144	TA	0144	2015-06-01	SWEETS A SLOW POISON TO KIDS; OBESITY FURY ; NHS blast at parents	4	25	1	NEWS	184	7	3	2	2	4	3		2	1	2	1	2	2	1	1	1	1	2	2	2	2	2	2	2	2	2	2		1	3	3	4	4	4	4	3	4	3
ARTICLE 0081	0.455743	QU0146	QU	0146	2015-07-31	Primary school children to be target of anti-obesity strategy; Officials fear that by the time children reach 12 their lifestyles are set, making early intervention with parents and offspring critical	3	N/S	8	POLITICS	785	1	1	2	2	3	4		2	2	2	2	2	2	2	1	2	2	1	1	1	1	1	2	2	2	2	2		1	3	4	4	3	4	3	3	4	4
ARTICLE 0082	0.279606	TA0151	TA	0151	2015-07-30	OUR CURRANT AFFAIR IS OVER; RESULT!	4	56	10	SPORT	192	8	3	2	3	4	7		2	2	2	1	2	1	2	2	1	2	2	2	2	2	2	2	2	2	2	2		1	3	4	4	4	4	4	3	4	4
ARTICLE 0083	0.196755	MM0152	MM	0152	2015-07-30	Tax on sugar 'would cut diabetes'	2	2	1	NEWS	272	6	2	2	2	2	2		2	2	1	1	2	2	2	1	2	1	2	2	1	2	2	1	2	2	2	2		1	4	1	4	1	4	4	3	4	3
ARTICLE 0084	0.24083	QU0153	QU	0153	2015-07-29	Tesco to stop selling lunchbox-size sugary Ribena and Capri-Sun; High-sugar drinks withdrawn over concerns about childhood obesity, but supermarket will still sell 'no added sugar' versions and larger bottles for adults	3	N/S	5	BUSINESS	486	1	1	2	2	4	7		2	2	2	1	2	1	2	1	1	2	2	2	2	2	2	2	2	2	2	2		1	2	4	4	4	4	4	2	4	4
ARTICLE 0085	0.189674	QU0155	QU	0155	2015-07-29	Tesco to ban Ribena and Capri-Sun along with other sugary drinks to tackle obesity; Health food campaigners have welcomed the plans, but some consumers are unhappy with the decision	3	N/S	1	NEWS	600	2	1	2	2	3	7		2	2	2	1	2	1	2	1	1	2	2	2	1	2	2	2	2	2	2	2		1	2	4	4	4	4	4	2	4	4
ARTICLE 0086	0.418717	QU0160	QU	0160	2015-07-29	Trimming the Fat; To tackle obesity we need to talk tough	4	27	2	EDITORIAL/OPINION	563	3	1	2	2	3	4		2	2	2	2	2	2	1	2	2	1	1	1	1	2	2	2	2	2	2	2		1	4	4	4	4	4	4	3	4	4
ARTICLE 0087	0.108414	TA0163	TA	0163	2015-07-26	Tesco axe Ribena over sugar	4	24	1	NEWS	107	9	3	4	2	4	7		2	2	2	1	2	2	2	2	1	2	2	2	2	2	2	2	2	2	2	2		1	2	4	4	4	4	4	2	4	4
ARTICLE 0088	0.33146	TA0171	TA	0171	2015-07-21	The bitter truth about health food; NOBODY'S SAFE FROM SUGAR EXCLUSIVE	4	8	2	EDITORIAL/OPINION	1076	8	3	2	2	3	8		1	1	2	1	2	1	1	2	2	1	2	2	1	1	2	2	2	2	2	2		1	4	1	4	4	4	1	1	1	1
ARTICLE 0090	0.26186	QU0177	QU	0177	2015-07-19	Oliver's next cause? A tax on sugar to cut levels of obesity	4	11	1	NEWS	302	4	1	2	3	1	13		2	2	2	1	2	2	2	2	1	2	2	2	2	2	1	2	2	2	2	2		1	4	3	4	4	4	4	3	4	4
ARTICLE 0092	0.484284	TA0180	TA	0180	2015-07-18	Docs slash sugar limit	4	14	1	NEWS	51	9	3	2	2	4	10		2	1	2	1	2	1	1	2	2	2	2	2	2	2	2	2	2	2	2	2		1	4	3	4	4	4	4	3	4	3
ARTICLE 0093	0.125312	MM0181	MM	0181	2015-07-18	CHILDREN SHOULDN'T HAVE FIZZY DRINKS AT ALL, SAYS NHS CHIEF	3	N/S	9	N/S	595	5	2	2	2	3	3		1	1	2	1	2	1	1	2	1	2	2	2	1	1	1	2	2	2	2	2		1	2	1	4	4	4	4	1	1	1
ARTICLE 0094	0.309092	TA0183	TA	0183	2015-07-18	The bitter truth of our sugar addiction	4	29	4	FEATURES	558	8	3	2	2	4	10		1	1	1	1	2	2	1	2	1	2	2	1	2	2	2	2	2	2	2	2		1	2	1	4	4	4	1	1	1	1
ARTICLE 0095	0.386941	QU0184	QU	0184	2015-07-18	Parents must cut all sugary drinks, say health gurus	4	8	1	NEWS	421	4	1	2	2	4	9		2	2	2	1	2	1	2	2	2	2	2	1	2	1	2	2	2	2	2	2		1	3	3	4	4	4	4	3	4	4
ARTICLE 0097	0.463842	QU0187	QU	0187	2015-07-18	Parents told: cut sugary drinks from children's diet to avoid obesity; COVER STORY	1	1	1	NEWS	736	2	1	2	2	4	9		2	1	2	1	2	1	2	1	2	1	2	2	1	2	2	2	2	2	2	2		1	2	3	4	4	4	4	3	4	3
ARTICLE 0098	0.010752	QU0188	QU	0188	2015-07-18	NHS boss:shops can hike junk food prices to pay staff	4	6	1	NEWS	348	2	1	2	2	3	7		2	2	2	2	2	2	2	1	1	1	2	1	1	1	2	2	2	2	2	2		1	2	1	4	4	4	4	4	4	4
ARTICLE 0099	0.274549	TA0189	TA	0189	2015-07-18	DOCS SAY BAN JUICE FOR KIDS	4	32	1	NEWS	185	7	3	2	2	4	9		1	1	2	1	2	2	2	2	2	1	2	1	2	2	2	2	2	2	2	2		1	3	3	4	4	4	4	3	3	3
ARTICLE 0100	0.132963	QU0190	QU	0190	2015-07-18	NHS chief tells food industry to cut sugar or face regulation	4	6	1	NEWS	613	3	1	2	3	3	8		1	1	1	1	2	2	1	2	1	1	2	1	1	1	1	2	2	2	2	2		1	3	3	4	4	4	4	1	1	1
ARTICLE 0101	0.38763	QU0192	QU	0192	2015-07-17	Children's sugar intake is three times too high, data suggest	1	1	1	NEWS	203	4	1	2	3	4	9		2	2	2	1	2	1	2	2	2	1	2	1	2	1	2	2	2	2	2	2		1	3	3	4	4	4	4	3	4	4
ARTICLE 0102	0.0643815	QU0194	QU	0194	2015-07-17	Supermarkets should charge extra for junk food and sugary drinks to raise money to pay new 'living wage', says NHS chief; Simon Stevens said it was a way supermarkets could go for 'a double win'	3	N/S	7	HEALTH NEWS	682	2	1	2	2	3	7		2	1	1	1	2	2	2	1	1	1	2	2	1	1	2	2	2	2	2	2		1	2	3	4	4	4	4	3	4	3
ARTICLE 0103	0.0532269	QU0195	QU	0195	2015-07-17	Parents urged to cut sugary drinks out of their children's diets following landmark report; Anybody above 11 years old 'should consume no more than 30g of sugar' a day	1	1	1	NEWS	632	2	1	2	2	3	10		2	1	2	1	2	1	2	1	1	2	2	2	1	1	2	2	2	2	2	2		1	3	3	4	4	4	4	3	4	3
ARTICLE 0104	0.369497	QU0196	QU	0196	2015-07-16	Eight ways business and government could make healthy eating easier; The obesity epidemic underlines the need for healthy diets, but achieving this is not straightforward. Here we round up how experts think it could be done Read the full chat	3	N/S	5	GUARDIAN SUSTAINABLE BUSINESS	1035	1	1	3	3	1	13		2	2	2	2	2	1	1	2	2	2	2	2	1	2	2	2	2	2	2	2		2	4	4	4	4	4	4	4	4	4
ARTICLE 0106	0.199251	QU0200	QU	0200	2015-07-15	Fanta ad and app pulled for breaching guidelines on advertising to children; Advertising Standards Board deem 'Fanta Crew' characters target young children. Under self-regulation, junk food may not be advertised directly to under 12s	3	N/S	10	LIFE AND STYLE	494	1	1	2	2	4	6		2	2	2	1	2	2	1	2	2	2	2	2	2	2	2	2	2	2	2	2		1	2	4	4	4	4	4	2	4	4
ARTICLE 0107	0.0137439	QU0202	QU	0202	2015-07-15	Sugar tax 'would hit poor homes hardest'	4	5	9	N/S	304	11	1	3	3	1	13		2	1	2	1	1	1	1	2	2	1	2	2	1	2	2	2	2	2	2	2		1	4	4	4	4	4	4	4	4	4
ARTICLE 0108	0.450141	TA0203	TA	0203	2015-07-14	Why fizzy pop is bad for you; As docs call for 20% tax on sugary drinks, we look at the ways they can seriously damage your health	4	25	1	NEWS	614	9	3	4	3	3	3		2	1	2	1	2	2	2	2	2	1	2	2	2	2	2	2	2	2	2	2		1	4	2	4	4	4	4	2	4	2
ARTICLE 0109	0.173361	QU0207	QU	0207	2015-07-14	All-out war on food industry to curb our intake of sugar	4	13	9	N/S	1140	11	1	2	3	3	10		1	1	1	1	2	2	1	2	1	2	2	2	1	1	2	1	2	2	2	2		1	1	1	4	4	4	1	1	1	1
ARTICLE 0110	0.285429	QU0208	QU	0208	2015-07-14	Sweet truth; HEALTH	2	2	1	NEWS	130	2	1	4	2	1	13		2	2	1	1	2	2	2	2	2	2	2	2	2	2	2	2	2	2	2	2		1	4	2	4	4	4	4	2	4	4
ARTICLE 0111	0.358564	QU0212	QU	0212	2015-07-13	'Sugar tax' on fizzy drinks would cut childhood obesity, BMA says	1	1	1	NEWS	190	4	1	4	2	1	13		1	2	2	1	2	2	2	2	1	1	2	2	2	2	1	1	2	2	2	2		1	2	2	4	4	4	4	2	2	4
ARTICLE 0112	0.460646	MM0213	MM	0213	2015-07-13	Children's rotten teeth put hospitals 'in crisis'	4	17	1	NEWS	274	6	2	2	2	3	1		2	2	2	2	2	2	2	2	1	2	2	1	1	1	2	2	2	2	2	2		1	3	3	4	4	4	4	4	3	4
ARTICLE 0113	0.328245	QU0219	QU	0219	2015-07-13	Doctors urge 20p tax on sugary drinks to fund low-price fruit and vegetables; The British Medical Association (BMA) said imposing the tax could reduce the prevalence of obesity in the UK by around 180,000 people	1	1	1	NEWS	615	2	1	2	2	1	13		1	2	2	1	2	1	1	2	1	1	2	1	2	1	1	2	2	2	2	2		1	3	3	4	3	4	4	3	3	4
ARTICLE 0114	0.0316481	QU0223	QU	0223	2015-07-13	Doctors back 20% sugar tax to fight obesity	4	6	1	NEWS	767	3	1	2	2	3	13		1	1	1	1	2	1	1	1	2	1	2	1	2	1	1	1	2	2	2	2		1	3	3	4	4	4	4	3	3	3
ARTICLE 0115	0.202364	TA0225	TA	0225	2015-07-12	Eat even less sugar says new report	4	6	1	NEWS	105	8	3	2	2	4	10		2	2	2	2	2	2	2	2	2	2	2	2	2	2	2	2	2	2	2	2		1	4	3	4	4	4	4	4	4	4
ARTICLE 0116	0.110246	QU0227	QU	0227	2015-07-12	Cut the sugar - but eat twice as much pasta; New advice may involve eight fruit and veg a day and cutting out fizzy drinks	4	11	1	NEWS	809	4	1	2	2	3	10		1	1	1	1	2	2	2	2	2	2	2	1	1	2	2	2	2	2	2	2		1	4	3	4	4	4	4	3	3	3
ARTICLE 0117	0.0573791	QU0230	QU	0230	2015-07-12	Anti-obesity drive will call for sugar consumption to halve	2	2	1	NEWS	429	3	1	2	4	4	4		1	1	1	2	2	2	2	2	1	1	2	2	2	2	2	2	2	2	2	2		1	1	1	4	4	4	4	1	1	1
ARTICLE 0118	0.12464	QU0236	QU	0236	2015-08-30	The Observer view on Jamie Oliver's sugar campaign; The campaigning chef's new war on over-consumption of sugar is to be welcomed	3	N/S	3	COMMENT IS FREE	323	1	1	2	3	3	9		1	1	2	2	2	2	1	2	2	1	2	1	1	2	2	2	2	2	2	2		1	1	1	4	4	4	4	4	1	1
ARTICLE 0119	0.215643	QU0242	QU	0242	2015-08-28	Oliver is not alone and now it's time the trade listened; Comment	4	9	1	NEWS	289	2	1	2	2	3	9		2	1	1	1	2	2	1	2	2	1	2	1	1	2	1	2	2	2	2	2		1	3	1	4	4	4	4	3	4	3
ARTICLE 0120	0.311582	QU0244	QU	0244	2015-08-28	It's the chef who is in the right; Comment	4	24	1	NEWS	113	2	1	2	2	4	9		2	2	2	2	2	2	1	2	2	1	2	2	2	2	2	2	2	2	2	2		1	2	1	4	4	4	4	4	4	4
ARTICLE 0121	0.0173863	QU0245	QU	0245	2015-08-28	Food industry's sour response to Oliver's sugar campaign	4	24	1	NEWS	328	2	1	3	3	3	7		1	1	2	1	2	2	2	2	1	2	2	2	1	2	2	2	1	2	2	2		1	3	3	4	4	4	4	3	3	3
ARTICLE 0122	0.215304	TA0246	TA	0246	2015-08-28	Jamie wants a sugar-free BGT	4	43	4	FEATURES	258	7	3	2	2	1	6		2	1	2	1	2	2	2	2	1	2	2	2	1	2	2	2	2	2	2	2		1	1	4	4	4	4	4	1	4	1
ARTICLE 0124	0.405884	TA0253	TA	0253	2015-08-17	I'm one egg short of an omelette..; Insecure chef Jamie tells fans: 'I ain't that bright'	4	3	1	NEWS	212	8	3	2	4	3	10		2	2	2	2	2	2	2	2	2	2	2	2	2	2	2	2	2	2	2	2		2	4	4	4	4	4	4	4	4	4
ARTICLE 0125	0.0444605	QU0255	QU	0255	2015-08-17	Coca-Cola says its drinks don't cause obesity. Science says otherwise; Soda companies spend generously to convince researchers and health professionals not to worry about health effects from sugary drinks	3	N/S	3	COMMENT IS FREE	853	1	1	4	3	3	20	Vested interests	2	1	1	1	1	2	1	2	2	2	1	2	1	2	2	2	1	2	2	2		1	4	4	4	4	4	4	2	4	2
ARTICLE 0126	0.275629	QU0256	QU	0256	2015-08-17	Oliver hits out at food industry	4	4	9	N/S	143	11	1	2	4	4	7		1	2	2	1	2	2	2	2	2	2	2	2	2	2	2	2	2	2	2	2		1	1	4	4	4	4	1	1	1	4
ARTICLE 0127	0.110257	QU0257	QU	0257	2015-08-17	TV chef Oliver hits out at Britain's sugary breakfasts; NUTRITION	4	11	1	NEWS	401	2	1	2	4	4	7		1	2	2	1	2	2	2	2	2	2	2	2	2	2	2	2	2	2	2	2		1	1	4	4	4	4	1	1	1	4
ARTICLE 0128	0.0726068	TA0258	TA	0258	2015-08-17	JAMIE BREKKIE PUSH	4	9	1	NEWS	78	7	3	2	4	4	7		2	2	2	1	2	2	2	2	2	2	2	2	2	2	2	2	2	2	2	2		1	4	4	4	4	4	1	1	4	4
ARTICLE 0129	0.19823	QU0259	QU	0259	2015-08-16	Jamie: Put 7p tax on fizzy drinks	4	16	1	NEWS	442	3	1	2	2	1	13		1	2	2	1	2	2	2	2	1	2	2	2	1	2	2	2	2	2	2	2		1	3	4	4	4	4	4	3	3	4
ARTICLE 0131	0.0158203	QU0262	QU	0262	2015-08-11	Nutrition experts alarmed by nonprofit downplaying role of junk food in obesity; 'You cannot exercise your way out of overeating' say scientists, who compare Coca-Cola's funding of the Global Energy Balance Network to that of big tobacco and its 'merchants of doubt'	3	N/S	6	SOCIETY	1062	1	1	4	3	4	20	Vested interests	2	2	2	1	2	2	1	2	2	2	1	2	2	2	2	2	2	2	2	2		1	4	2	4	4	4	4	2	4	4
ARTICLE 0132	0.441325	QU0264	QU	0264	2015-08-10	The kids are not all right for makers of sugary drinks; on marketing and branding	4	39	4	FEATURES	319	2	1	4	3	4	6		2	2	2	2	1	2	1	2	1	2	2	2	2	2	2	2	2	2	2	2		1	2	4	4	4	4	4	4	4	4
ARTICLE 0134	0.490817	TA0268	TA	0268	2015-08-05	RIBENA BAN JUST USELESS	4	21	4	FEATURES	160	7	3	2	2	4	14		2	1	1	1	2	1	1	2	2	2	2	2	2	2	2	2	2	2	2	2		1	3	3	4	4	4	1	3	4	3
ARTICLE 0135	0.424238	QU0269	QU	0269	2015-08-03	Deceptively high-sugar foods may have to display warning labels	4	8	1	NEWS	265	4	1	2	4	4	14		1	2	2	1	2	1	1	2	2	2	2	2	2	2	2	2	2	2	2	2		1	4	4	4	4	4	1	1	1	4
ARTICLE 0136	0.419741	QU0272	QU	0272	2015-08-02	Food labelling hides true scale of sugar hit	4	6	1	NEWS	465	3	1	2	4	4	14		1	2	2	1	2	1	1	2	2	2	2	2	2	2	2	2	2	2	2	2		1	4	1	4	4	4	1	1	1	4
ARTICLE 0137	0.246252	TA0275	TA	0275	2015-08-01	JAMIE'S RECIPE TO HELP FAT KIDS; He heads campaign	2	2	1	NEWS	171	7	3	2	2	3	4		2	2	2	2	2	2	2	2	1	2	2	1	1	2	1	2	2	2	2	2		1	3	4	4	4	4	4	3	4	4
ARTICLE 0138	0.433131	TA0277	TA	0277	2015-09-30	Bitter sweet; Sugar is the new bad guy in the fight against obesity and the illnesses it brings. Here's how you can quench your thirst without topping up on hidden sugars	4	31	4	FEATURES	650	9	3	2	4	3	10		1	1	1	1	2	2	2	1	1	2	2	2	1	1	2	2	2	2	2	2		1	1	1	4	4	4	1	1	1	1
ARTICLE 0139	0.327021	QU0278	QU	0278	2015-09-30	Highland Spring's sweet taste of success as fall of sugary drinks helps sparkling turnover	4	23	9	N/S	384	11	1	4	2	4	5		2	2	2	2	2	2	2	2	2	2	2	2	2	2	2	2	1	2	2	2		2	4	4	4	4	4	4	4	4	4
ARTICLE 0140	0.0713256	QU0279	QU	0279	2015-09-30	Just one sugary drink can a day increases the risk of a heart attack by a third; As well as also increasingthe risk of developing type 2 diabetes by one quarter	3	N/S	1	NEWS	421	2	1	4	2	4	3		2	1	2	1	2	2	2	2	2	1	2	1	2	2	2	2	2	2	2	2		1	4	2	4	4	4	4	2	4	2
ARTICLE 0141	0.218993	QU0282	QU	0282	2015-09-29	How food choices are influenced by forces out of our control; The average person makes over 200 food-related decisions each day - butenvironmental forces can cause us to overeat by taking advantage of biological, psychological, and social and economic vulnerabilities	3	N/S	4	FEATURES	1288	2	1	2	3	3	4		2	2	2	2	2	1	1	2	2	1	2	1	1	1	2	1	2	2	2	2		1	4	1	4	4	4	4	1	4	4
ARTICLE 0143	0.466262	QU0286	QU	0286	2015-09-27	Irn-Bru boss may need something stronger	4	12	5	BUSINESS	550	3	1	4	3	3	5		2	2	2	2	2	2	1	1	2	2	2	2	1	1	2	2	2	2	2	2		2	4	4	4	4	4	4	4	4	4
ARTICLE 0144	0.185312	QU0288	QU	0288	2015-09-25	Young Europeans may die at earlier age than their grandparents, says WHO; World Health Organisation says smoking, drinking and obesity must be curbed in continent using tactics such as sugar tax	3	N/S	1	WORLD NEWS	799	1	1	2	3	3	3		2	2	2	1	2	2	2	2	2	1	2	2	1	2	2	1	2	2	2	2		1	4	1	4	4	4	4	1	4	4
ARTICLE 0145	0.426971	QU0290	QU	0290	2015-09-23	AG Barr boss hits out at supermarkets' war on sugar	4	8	5	BUSINESS	303	4	1	2	3	4	5		2	2	2	2	2	1	1	1	1	1	2	2	2	2	2	2	2	2	2	2		1	3	4	4	4	4	4	4	4	4
ARTICLE 0146	0.00299121	QU0291	QU	0291	2015-09-23	Brands must be more directly involved in healthy initiatives; Education is the best way to help make a genuine long-term changeEnter the MAA Best Awards 2016	3	N/S	5	MARKETING AGENCIES ASSOCIATION PARTNER ZONE	492	1	1	2	2	3	12		2	2	2	2	2	1	1	2	2	2	2	2	1	2	2	2	2	2	2	2		1	4	1	4	4	4	4	4	4	4
ARTICLE 0148	0.265193	QU0295	QU	0295	2015-09-16	Burgers topped with tax, please; The only way to tackle obesity is to treat fatty food like cigarettes	4	15	1	NEWS	744	2	1	2	2	1	13		2	2	1	1	2	1	2	2	2	1	2	1	1	1	2	1	2	2	2	2		1	4	3	4	3	4	4	3	4	4
ARTICLE 0149	0.35736	QU0296	QU	0296	2015-09-16	There is one solution to the North-South divide in life expectancy: tax	4	28	3	COMMENT	664	2	1	2	2	1	13		2	2	1	1	2	1	2	2	2	1	2	1	1	1	2	1	2	2	2	2		1	4	3	4	3	4	4	3	4	4
ARTICLE 0150	0.0579813	TA0298	TA	0298	2015-09-13	Listen sugar, I'm sick of food fads	4	25	4	FEATURES	535	8	3	2	3	4	14		2	2	2	1	2	2	2	1	1	1	2	1	2	2	2	1	2	2	2	2		1	4	1	4	4	4	1	1	4	4
ARTICLE 0153	0.0527737	QU0302	QU	0302	2015-09-05	Taxing sugar won't help addicts	4	17	4	FEATURES	1204	2	1	2	2	3	10		1	1	2	1	2	1	1	1	2	2	2	2	1	1	2	1	1	2	2	1	Sports sponsorship	1	3	3	4	4	4	3	3	3	3
ARTICLE 0154	0.265629	QU0304	QU	0304	2015-09-04	Jamie's Sugar Rush review: Jamie Oliver is great - I'd put him in charge of the country; It's easy to mock the chef, but once he's fired up about something - like the terrible harm sugar is doing to the nation - he actually does something about it	3	N/S	10	TELEVISION & RADIO	732	1	1	2	3	1	1		2	1	2	1	2	1	1	2	1	1	2	2	1	2	2	2	2	2	2	2		1	1	1	4	4	4	1	1	1	1
ARTICLE 0155	0.139091	QU0305	QU	0305	2015-09-04	Jamie Oliver's sugar tax campaign joined by Abokado; TV chef hopes to persuade government over proposed 20% levy on sweet drinks, which he says would lower demand and raise funds to fight obesity	3	N/S	10	LIFE AND STYLE	669	1	1	2	3	3	13		2	1	2	1	2	2	1	2	1	2	2	1	1	2	2	2	2	2	2	2		1	1	1	4	4	4	1	4	1	4
ARTICLE 0156	0.390006	QU0307	QU	0307	2015-09-04	Jamie's Sugar Rush, TV review: Defeated by school dinners, Oliver takes on a new enemy; Perhaps this time, he'll ensure other people are as bothered as he is	1	1	1	NEWS	560	2	1	2	2	1	1		2	1	2	2	2	2	2	2	1	1	2	1	1	2	2	2	2	2	2	2		1	3	3	4	4	4	1	4	3	3
ARTICLE 0157	0.0987054	QU0309	QU	0309	2015-09-03	Bitter consequences of the nation's [...]	4	3	1	NEWS	207	3	1	2	2	3	10		1	1	2	1	2	2	2	2	1	2	2	1	1	2	1	2	2	2	2	2		1	1	1	4	4	4	4	1	1	1
ARTICLE 0158	0.176482	QU0311	QU	0311	2015-09-03	Jamie fights war on sugar but keeps his diners in the dark	4	3	1	NEWS	536	3	1	2	4	3	20	Hypcorisy	2	2	2	1	2	1	2	1	2	1	2	2	1	2	2	2	2	2	2	2		1	4	1	4	4	4	4	1	4	4
ARTICLE 0159	0.374259	QU0312	QU	0312	2015-09-03	Sickly Sweet; The surge in obesity is alarming and putting a huge burden on the NHS. The government should tax sugar in fizzy drinks	4	31	2	EDITORIAL/OPINION	644	3	1	2	2	1	2		2	2	1	1	2	1	1	1	1	1	2	1	1	1	1	2	2	2	2	2		1	1	1	4	4	4	1	1	4	1
ARTICLE 0160	0.0754675	QU0313	QU	0313	2015-09-03	Bitter consequences of the nation's sweet tooth	4	9	1	NEWS	199	3	1	2	2	3	10		1	1	2	1	2	2	2	2	1	2	2	1	1	2	1	2	2	2	2	2		1	1	1	4	4	4	4	1	1	1
ARTICLE 0161	0.00889328	QU0314	QU	0314	2015-09-02	There's no sugaring Jamie's message	4	21	1	NEWS	267	4	1	2	2	3	1		2	2	1	1	2	2	1	2	1	2	2	2	1	2	2	2	2	2	2	2		2	2	4	4	4	4	4	2	2	4
ARTICLE 0162	0.0923639	TA0319	TA	0319	2015-10-30	I keep saying... sugary drinks are bad for you Study calculates death toll from certain drinks	4	36	4	FEATURES	131	8	3	4	2	4	3		2	1	2	2	2	2	2	2	2	2	2	2	2	2	2	2	2	2	2	2		1	4	2	4	4	4	4	4	4	2
ARTICLE 0163	0.162721	QU0320	QU	0320	2015-10-30	Full steam ahead at Ferrero factory as chocolatier eyes No 1 spot in UK; With Christmas looming, the weeks ahead may prove pivotal for the illustrious chocolate maker which began life as a family-run patisserie in northern Italy	3	N/S	5	BUSINESS	1341	1	1	3	4	2	13		2	2	2	1	1	2	1	1	1	2	1	2	1	2	2	2	2	2	2	2		1	4	4	4	4	4	4	4	4	4
ARTICLE 0164	0.379647	TA0321	TA	0321	2015-10-29	OH Jamie, Jamie, Jamie [...]	4	19	1	NEWS	95	9	3	2	4	1	20	Hypcorisy	2	2	2	1	2	2	2	1	1	2	2	2	1	2	2	2	2	2	2	2		1	1	4	4	4	4	4	1	4	4
ARTICLE 0166	0.0642983	QU0325	QU	0325	2015-10-29	Some children's juice drinks have more sugar than Coke; Campaign group says 57 out of 203 supermarket drinks tested had as much sugar as Coca-Cola or more	3	N/S	10	LIFE AND STYLE	547	1	1	2	4	4	9		1	1	2	1	2	1	1	2	2	2	2	1	2	2	2	2	2	2	2	2		1	1	2	4	4	4	1	1	1	1
ARTICLE 0167	0.397435	QU0327	QU	0327	2015-10-29	New York City mayor tackles salt while San Francisco declares war on sugar; De Blasio administration proposes chain restaurants label items with more than a teaspoon of salt, while San Francisco will warn consumers about sugary drinks	3	N/S	1	US NEWS	889	1	1	4	2	4	14		1	1	2	1	2	1	2	2	2	2	2	2	2	2	2	2	2	2	2	2		1	4	4	4	4	4	4	2	2	2
ARTICLE 0168	0.214973	QU0330	QU	0330	2015-10-29	Sugary drinks may cause type 2 diabetes regardless of size, research says; Findings from Cambridge University support recent government recommendations to cut down sugar consumption, especially in drinks	3	N/S	6	SOCIETY	750	1	1	2	3	4	2		2	2	1	2	2	2	2	2	2	1	1	2	2	2	2	2	2	2	2	2		1	4	2	4	4	4	4	4	4	2
ARTICLE 0169	0.0798486	QU0333	QU	0333	2015-10-29	Jamie Oliver's sugar tax campaign joined by Abokado; TV chef hopes to persuade government over proposed 20% levy on sweet drinks, which he says would lower demand and raise funds to fight obesity	3	N/S	10	LIFE AND STYLE	669	1	1	2	3	3	13		2	1	2	1	2	2	1	2	1	2	2	1	1	2	2	2	2	2	2	2		1	1	1	4	4	4	1	4	1	4
ARTICLE 0170	0.496192	QU0336	QU	0336	2015-10-29	Brighton launches voluntary 'sugar tax' in effort to tackle obesity; City council calls on shops to add 10p levy to sugary soft drinks as part of campaign to drive down sugar consumption and cut diet-related diseases	3	N/S	1	UK NEWS	987	1	1	2	3	1	13		1	1	1	1	1	2	1	2	1	1	1	1	2	2	1	2	2	2	2	2		1	1	1	4	4	4	1	1	1	1
ARTICLE 0171	0.411143	QU0339	QU	0339	2015-10-29	Ministers urged to introduce sugar tax in childhood obesity report; Study calls for tax on sugary foods and drinks - a proposal that David Cameron has dismissed - and crackdown on marketing unhealthy products to children	3	N/S	6	SOCIETY	1837	1	1	2	2	3	14		1	1	1	1	2	1	1	1	1	1	2	1	1	2	1	2	2	2	2	2		1	3	3	4	3	4	3	3	3	3
ARTICLE 0172	0.247083	QU0341	QU	0341	2015-10-29	The Guardian view on obesity: there's no way to sugar this pill. The UK government must act; The Public Health England report on action to reduce sugar consumption has at last been published, and there's no hiding place for policymakers	3	N/S	3	COMMENT IS FREE	585	1	1	2	2	1	14		2	1	1	1	2	1	1	1	1	1	2	1	1	2	1	2	2	2	2	2		1	3	3	4	3	4	3	3	4	3
ARTICLE 0173	0.420718	QU0342	QU	0342	2015-10-29	David Cameron faces pressure to back sugar tax; Prime minister urged to consider levy after official report on childhood obesity - controversially delayed for months - is finally published	3	N/S	6	SOCIETY	1149	1	1	2	2	3	14		1	2	2	1	2	1	1	1	1	1	2	1	1	2	1	2	2	2	2	2		1	3	3	4	4	4	4	3	3	4
ARTICLE 0174	0.043438	QU0344	QU	0344	2015-10-29	Benefits of Mexican sugar tax disputed as congress approves cut; Health bodies point to 6% decrease in sugary drinks consumption as evidence that tax is working while drinks industry condemn it as regressive	3	N/S	1	WORLD NEWS	665	1	1	4	2	3	13		2	2	2	1	1	2	1	1	1	1	2	2	2	2	2	2	2	2	2	2		1	2	2	4	4	4	4	2	4	4
ARTICLE 0175	0.427351	QU0345	QU	0345	2015-10-29	Health threat of sugar is vastly underestimated, study claims; US research says sugar causes high blood pressure and heart disease regardless of weight gain but critics doubt results	3	N/S	6	SOCIETY	585	1	1	3	4	4	3		2	1	2	1	2	2	2	2	1	2	2	2	2	2	2	2	2	2	2	2		1	1	4	4	4	4	4	1	4	1
ARTICLE 0176	0.297928	QU0348	QU	0348	2015-10-29	Cameron under pressure as public backs sugar tax; New poll shows 53% in favour of levy to tackle childhood obesity	3	N/S	6	SOCIETY	943	1	1	2	2	3	13		2	1	2	1	2	1	1	1	1	1	2	2	2	1	1	2	2	2	2	2		1	3	3	4	4	4	3	3	4	3
ARTICLE 0177	0.0572094	MM0350	MM	0350	2015-10-28	CUTTING BACK ON SUGAR CAN BOOST HEALTH IN JUST 9 DAYS	3	N/S	9	N/S	583	5	2	3	4	4	3		2	1	2	1	2	2	2	2	1	2	2	2	2	2	2	2	2	2	2	2		1	1	4	4	4	4	4	1	4	1
ARTICLE 0178	0.374013	QU0354	QU	0354	2015-10-28	Cutting sugar without calories cut improves health'	3	N/S	9	N/S	431	10	1	2	4	1	3		2	1	2	1	2	2	2	2	1	2	2	2	2	2	2	2	2	2	2	2		1	1	4	4	4	4	4	1	4	1
ARTICLE 0179	0.375903	TA0356	TA	0356	2015-10-28	CUT SUGAR TO BOOST HEALTH IN JUST 9 DAYS	4	14	1	NEWS	231	7	3	2	4	4	3		2	1	2	1	2	2	2	2	1	2	2	2	2	2	2	2	2	2	2	2		1	1	4	4	4	4	4	1	4	1
ARTICLE 0181	0.141738	QU0360	QU	0360	2015-10-27	Campaigners warn that a 'tsunami of cheap sugar' is heading to Europe; Researchers say cheaper cost of sugar makes it more economically viable to add to processed foods	3	N/S	7	HEALTH NEWS	570	2	1	2	4	2	16		2	2	2	2	1	1	1	1	2	1	2	2	1	1	1	1	2	2	2	1	General health effects	1	4	1	4	4	4	4	4	4	4
ARTICLE 0182	0.478006	QU0361	QU	0361	2015-10-27	Removing sugar from diet for just nine days can have 'dramatic results,' new study claims; Lead researcher claimed his study showed there was a crucial difference between sugar and calorie intake	3	N/S	7	HEALTH & FAMILIES	509	2	1	2	4	3	2		2	2	1	1	2	1	2	2	1	2	2	2	1	1	1	2	2	2	2	2		1	1	4	4	4	4	4	1	4	1
ARTICLE 0183	0.453873	QU0363	QU	0363	2015-10-26	Fillings may be doing more harm than good	4	12	1	NEWS	480	4	1	2	2	1	1		2	2	1	2	2	2	2	2	1	1	2	2	1	2	1	2	2	2	2	2		1	3	3	4	4	4	4	4	3	4
ARTICLE 0184	0.344285	MM0370	MM	0370	2015-10-25	OH SUGAR! MY HEALTHY' FAMILY ARE EATING THE EQUIVALENT OF 215 KRISPY KREMES... EVERY WEEK!	3	N/S	9	N/S	1469	5	2	2	4	1	20	Hidden sugars	1	2	2	1	2	2	2	2	1	1	2	2	1	2	2	2	2	2	2	2		1	1	1	4	4	4	1	1	1	4
ARTICLE 0185	0.0261866	QU0371	QU	0371	2015-10-25	Cameron under pressure as public backs sugar tax; New poll shows 53% in favour of levy to tackle childhood obesity	3	N/S	6	SOCIETY	943	1	1	2	2	3	13		2	1	2	1	2	1	1	1	1	1	2	2	2	1	1	2	2	2	2	2		1	3	3	4	4	4	3	3	4	3
ARTICLE 0186	0.400122	TA0372	TA	0372	2015-10-25	JAMIE'S SUGAR BLUSH; PUDS AT HEALTH CAMPAIGNER'S DINERS PACKED WITH MORE THAN DAILY LIMIT	4	7	1	NEWS	371	7	3	2	2	3	20	Hypcorisy	2	2	2	2	2	1	1	2	1	1	2	2	1	2	2	2	2	2	2	2		1	1	1	4	4	4	4	4	4	4
ARTICLE 0187	0.459749	QU0374	QU	0374	2015-10-25	The ready meals with twice as much sugar as a can of Coke; One sweet and sour chicken dish contained up to 13 teaspoonfuls, investigation finds	4	10	1	NEWS	1027	4	1	2	4	3	8		2	2	2	1	2	1	1	2	2	1	2	2	1	1	1	2	2	2	2	2		1	4	1	4	4	1	1	4	4	4
ARTICLE 0188	0.386287	QU0375	QU	0375	2015-10-25	Weigh children every year, schools told	4	16	1	NEWS	228	4	1	2	4	3	4		2	2	2	2	2	1	2	1	1	2	2	2	1	1	1	2	2	2	2	2		1	4	4	4	4	4	4	1	4	4
ARTICLE 0189	0.206309	QU0376	QU	0376	2015-10-25	Here's the bitter truth: a sugar tax will not make us thinner	4	20	2	EDITORIAL	1221	3	1	2	3	2	13		2	2	2	1	2	2	2	1	2	1	1	2	1	1	2	2	2	2	2	2		1	4	4	4	1	4	4	1	4	4
ARTICLE 0190	0.486728	MM0378	MM	0378	2015-10-25	FILLINGS ROT YOUR TEETH; Shock new research means dentists must rethink treatment Fillings rot your teeth	1	1,7	1	NEWS	566	6	2	2	2	1	1		2	2	2	2	2	2	2	2	1	2	2	2	1	2	1	2	2	2	2	2		1	1	4	4	4	4	4	4	1	4
ARTICLE 0191	0.376606	MM0379	MM	0379	2015-10-25	Many underdone opinions	4	29	4	FEATURES	630	6	2	2	2	2	13		2	2	2	1	2	2	2	2	2	2	2	2	1	2	2	2	2	2	2	2		1	1	4	4	4	4	4	1	4	4
ARTICLE 0192	0.228301	MM0380	MM	0380	2015-10-24	FOOD GIANTS AND THEIR 33 MEETINGS WITH MINISTERS IN JUST THREE YEARS	3	N/S	9	N/S	464	5	2	2	2	3	14		2	2	2	1	2	2	1	1	2	2	2	2	1	2	1	2	2	2	2	2		1	4	1	4	4	4	4	1	4	4
ARTICLE 0193	0.212841	MM0381	MM	0381	2015-10-24	A report on sugar consumption that will amaze you	4	13	1	NEWS	147	6	2	1	4	2	10		2	1	1	1	2	2	2	2	2	2	1	2	1	2	2	2	2	2	2	2		1	4	4	4	4	4	4	4	4	4
ARTICLE 0194	0.235088	QU0383	QU	0383	2015-10-24	Tax will only penalise the working class; The Opinion Matrix COMMENT FROM HOME & ABROAD SUGAR TAX ROW	4	14	4	FEATURES	101	2	1	4	3	2	13		2	2	2	1	2	2	2	2	2	2	2	2	2	2	2	2	2	2	2	2		2	4	4	4	4	4	4	4	4	4
ARTICLE 0195	0.245482	QU0384	QU	0384	2015-10-24	Should we take a swing at Coco - or is that just bananas?; OBESITY The little monkey has promised 'chocolatey fun' since 1986, but now it's all rather serious. By Adam Lusher	4	20	1	NEWS	538	2	1	2	4	3	6		2	2	2	1	2	2	1	2	1	2	2	2	1	2	2	2	2	2	2	2		1	1	4	4	4	4	4	1	4	4
ARTICLE 0196	0.123528	QU0386	QU	0386	2015-10-24	Medical professionals back a sugar tax, so what are you afraid of, Mr Hunt?	4	38	3	COMMENT	1205	2	1	2	2	1	13		1	2	2	1	2	1	1	2	1	1	1	2	2	1	1	2	2	2	2	2		1	3	3	4	3	4	3	3	3	4
ARTICLE 0197	0.241737	TA0389	TA	0389	2015-10-24	Frightening cost of our sugar addiction; TEENS EATING THREE TIMES TOO MUCH	4	8	1	NEWS	697	7	3	2	2	3	9		2	2	1	1	2	1	1	1	2	1	2	1	1	1	1	2	2	2	2	2		1	3	3	4	4	4	4	3	4	4
ARTICLE 0198	0.176905	TA0390	TA	0390	2015-10-24	Warning of sugar dangers	2	2	1	NEWS	117	7	3	2	2	3	3		2	2	2	2	2	2	2	2	1	1	2	2	1	2	1	2	2	2	2	2		1	3	3	4	4	4	4	4	4	4
ARTICLE 0199	0.241004	QU0391	QU	0391	2015-10-24	'Would introducing a sugar tax change behaviour? Absolutely'; David Cameron's first term as PM was a wasted opportunity for the NHS, a Tory former health secretary tells Rachel Sylvester and Alice Thomson	4	18,19	1	NEWS	1578	3	1	4	4	1	13		2	2	2	1	2	2	2	2	2	2	2	2	2	2	2	2	2	2	2	2		2	4	4	4	4	4	4	4	4	4
ARTICLE 0200	0.295513	QU0392	QU	0392	2015-10-24	Senior Tory urges PM to think again on sugar tax	4	4	1	NEWS	684	3	1	2	3	3	13		2	2	2	1	2	1	2	2	1	1	2	2	2	1	1	2	2	2	2	2		1	3	3	4	4	4	4	3	4	4
ARTICLE 0201	0.153432	MM0393	MM	0393	2015-10-23	HOW PERCY PIG AND FRIENDS TARGET CHILDREN	3	N/S	9	N/S	278	5	2	2	2	4	6		2	2	2	2	2	2	1	2	1	2	2	2	2	1	2	2	2	2	2	2		1	3	4	4	4	4	4	4	4	4
ARTICLE 0202	0.0988334	TA0395	TA	0395	2015-10-23	Cam rejects tax on sugar	2	2	1	NEWS	86	8	3	2	4	3	13		2	2	2	1	2	2	2	2	2	2	2	2	2	2	2	2	2	2	2	2		1	4	1	4	4	4	4	1	4	4
ARTICLE 0203	0.172918	QU0396	QU	0396	2015-10-23	More tax on sugar is not the answer; ESTABLISHED 1855	4	27	2	EDITORIAL	403	4	1	3	3	2	10		2	1	2	1	2	1	1	2	1	1	1	2	1	1	2	2	2	2	2	2		1	4	4	4	4	4	4	4	4	4
ARTICLE 0204	0.0429287	QU0397	QU	0397	2015-10-23	My vote goes to Jamie and his tax on sugar	4	31	1	NEWS	696	4	1	3	3	1	13		2	2	2	1	2	1	2	2	2	2	2	2	2	1	1	2	2	2	2	2		2	4	4	4	4	4	4	4	4	4
ARTICLE 0205	0.277661	QU0400	QU	0400	2015-10-23	David Cameron faces pressure to back sugar tax; Prime minister urged to consider levy after official report on childhood obesity - controversially delayed for months - is finally published	3	N/S	6	SOCIETY	1149	1	1	2	2	3	13		1	2	2	1	2	1	1	1	1	1	2	2	1	1	1	2	2	2	2	2		1	3	3	4	4	4	4	3	3	4
ARTICLE 0206	0.228585	TA0405	TA	0405	2015-10-23	YOU CAN LUMP IT; Report: PM must tax sugar to beat obesity crisis	4	4	1	NEWS	212	7	3	2	2	1	13		2	1	1	1	2	1	2	1	1	2	2	2	2	1	1	2	2	2	2	2		1	1	4	4	4	4	4	3	4	3
ARTICLE 0208	0.417151	QU0407	QU	0407	2015-10-23	Act now on Junk food to save our children; NHS chief calls for action after sugar tax row Act now on Junk food to solve the obesity crisis	1	1,8	1	NEWS	1228	3	1	2	2	3	13		2	2	1	1	2	1	1	1	1	1	2	1	1	1	1	2	2	2	2	2		1	3	3	4	4	4	4	3	4	4
ARTICLE 0210	0.157046	QU0412	QU	0412	2015-10-22	Kids' menus make healthy eating out 'impossible'	4	14	1	NEWS	229	4	1	2	2	4	9		2	2	2	2	2	1	1	2	2	2	2	2	2	2	2	2	2	2	2	2		1	3	4	4	4	4	4	4	4	4
ARTICLE 0211	0.342151	QU0414	QU	0414	2015-10-22	Radical action on childhood obesity will require political courage; PHE's bold blueprint is a potential game-changer but past experience suggests the government's response will be inadequate	3	N/S	6	SOCIETY	931	1	1	2	2	1	4		1	1	1	2	1	1	1	1	1	1	1	2	1	1	1	2	2	1	2	2		1	4	3	4	4	4	4	3	3	3
ARTICLE 0212	0.00104279	QU0415	QU	0415	2015-10-22	Sugar tax will not change diets, says Cadbury chief; Executive points to failure of 'fat tax' in Denmark as Public Health England urges levy on sugary foods	3	N/S	5	BUSINESS	811	1	1	3	3	3	13		2	2	2	1	1	1	1	1	2	1	2	2	1	1	1	2	2	2	2	2		1	4	3	4	4	4	4	3	4	4
ARTICLE 0213	0.450573	QU0417	QU	0417	2015-10-22	Public Health England obesity report: the key points; Leaked report from advisory group makes eight radical recommendations to tackle the obesity crisis that is costing the NHS £5.1bn a year	3	N/S	6	SOCIETY	421	1	1	2	2	1	20	Report supression	2	2	2	1	2	1	2	1	1	1	2	1	1	1	1	2	2	2	2	2		1	3	3	4	4	4	4	3	4	4
ARTICLE 0214	0.329994	QU0418	QU	0418	2015-10-22	Ministers urged to introduce sugar tax in childhood obesity report; Study calls for tax on sugary foods and drinks - a proposal that David Cameron has dismissed - and crackdown on marketing unhealthy products to children	3	N/S	6	SOCIETY	1837	1	1	2	2	3	13		1	1	1	1	2	1	1	1	1	1	2	1	1	1	1	2	2	2	2	2		1	3	3	4	3	4	4	3	3	3
ARTICLE 0216	0.0491509	QU0420	QU	0420	2015-10-22	Jamie Oliver 'expects kicking' over sugar tax; TV chef poised to step up fight for levy on sweetened soft drinks amid reports government has vetoed measure	3	N/S	8	POLITICS	475	1	1	2	2	3	13		2	2	2	1	1	1	2	2	2	2	2	2	2	2	1	2	2	2	2	2		1	4	4	4	4	4	4	3	4	4
ARTICLE 0217	0.164203	QU0422	QU	0422	2015-10-22	Restaurant chains criticised over children's menus and soda refills; Soil Association says menus dominated by chips, burgers and fizzy drinks that can be topped up make it almost impossible to choose healthy food	3	N/S	10	LIFE AND STYLE	597	1	1	2	2	1	9		2	2	2	1	2	1	1	2	2	2	2	2	1	2	2	2	2	2	2	2		1	2	4	4	4	4	4	2	4	4
ARTICLE 0218	0.224943	TA0428	TA	0428	2015-10-22	Cam row on sugar tax snub	4	15	1	NEWS	125	7	3	2	2	3	13		2	2	2	1	2	2	1	2	2	2	2	2	2	2	1	2	2	2	2	2		2	4	4	4	4	4	4	4	4	4
ARTICLE 0219	0.384697	QU0429	QU	0429	2015-10-22	Sugar tax? What will be [...]	2	2	4	FEATURES	161	3	1	3	2	2	13		2	1	2	2	2	2	2	2	2	1	2	2	2	2	2	2	2	2	2	2		1	4	4	4	4	4	4	4	4	2
ARTICLE 0220	0.0439063	QU0431	QU	0431	2015-10-22	Boris close to backing tax on sugar	4	16	1	NEWS	670	3	1	2	4	1	13		2	2	2	1	2	1	1	1	1	2	2	2	2	1	1	2	2	2	2	2		1	1	4	4	1	4	4	1	4	4
ARTICLE 0222	0.0355164	QU0437	QU	0437	2015-10-21	Sugar tax could help solve Britain's obesity crisis, expert tells MPs; Public Health England nutritionist presents Commons health select committee with research suggesting 'fiscal approach' may reduce UK's sugar intake	3	N/S	6	SOCIETY	370	1	1	2	2	1	13		2	2	2	1	2	1	2	2	2	1	2	2	2	2	2	2	2	2	2	2		1	4	3	4	4	4	4	3	4	4
ARTICLE 0223	0.250306	QU0441	QU	0441	2015-10-21	Wetherspoon boss raps Jamie Oliver over fizzy tax	3	N/S	9	N/S	361	10	1	4	3	3	13		2	2	2	1	1	2	1	2	2	1	2	2	2	2	2	2	2	2	2	2		1	4	4	4	4	4	4	2	4	4
ARTICLE 0224	0.158328	TA0442	TA	0442	2015-10-21	Tax drive on sugar	4	4	1	NEWS	62	7	3	3	3	3	13		2	2	2	1	2	1	2	2	1	2	2	2	2	1	2	2	2	2	2	2		1	4	4	4	4	4	4	1	4	4
ARTICLE 0225	0.378312	TA0443	TA	0443	2015-10-21	BAN COCO CHIMP TO FIGHT OBESITY	4	4	1	NEWS	155	7	3	2	2	1	13		2	2	2	1	2	1	2	2	1	2	2	2	2	1	1	2	2	2	2	2		1	3	3	4	4	4	4	3	4	4
ARTICLE 0226	0.155392	QU0444	QU	0444	2015-10-21	Obesity report blocked by Hunt called for sugar tax, MPs told	4	4	1	NEWS	580	3	1	2	2	1	20	Report supression	2	2	2	1	2	1	1	1	1	2	2	2	1	1	1	2	2	2	2	2		1	3	3	4	4	4	4	3	4	4
ARTICLE 0227	0.291913	MM0445	MM	0445	2015-10-20	BAN CHILDREN FROM BUYING ENERGY DRINKS, JAMIE TELLS MPS	3	N/S	9	N/S	567	5	2	2	2	1	9		1	1	2	1	2	1	1	2	2	1	2	1	1	1	1	2	2	2	2	2		1	2	2	4	4	2	4	2	2	2
ARTICLE 0228	0.350299	MM0447	MM	0447	2015-10-20	We need a 7p sugar tax to tackle obesity chef Jamie tells MPs	4	3	1	NEWS	420	6	2	2	2	3	13		2	2	2	1	2	2	1	1	2	2	2	2	2	2	1	2	2	2	2	1	Sports sponsorship	1	4	4	4	4	4	4	2	4	4
ARTICLE 0229	0.358467	QU0448	QU	0448	2015-10-20	Oliver: Sugar tax still option to cut obesity	4	6	9	N/S	234	11	1	2	4	1	13		2	2	2	1	2	2	1	2	2	2	2	2	2	2	2	2	2	2	2	2		2	4	4	4	4	4	4	4	4	4
ARTICLE 0230	0.114672	QU0450	QU	0450	2015-10-20	Jamie Oliver lays down the gauntlet to David Cameron	4	3	1	NEWS	248	2	1	2	2	1	13		2	2	2	2	2	2	2	2	2	2	2	2	2	2	1	2	2	2	2	2		2	4	4	4	4	4	4	4	4	4
ARTICLE 0231	0.0180455	QU0451	QU	0451	2015-10-20	Jeremy Hunt told sugar tax would cut childhood obesity as review Government tried to suppress is published; Review that the Government tried to suppress is finally published	3	N/S	7	HEALTH NEWS	918	2	1	2	2	1	20	Report supression	2	1	2	1	2	1	1	2	1	1	2	2	1	1	1	2	2	2	2	2		1	3	3	4	4	4	4	3	4	3
ARTICLE 0232	0.400929	QU0452	QU	0452	2015-10-20	Jamie Oliver slammed by Wetherspoons boss for 'showboating' on soft drinks tax; Tim Martin says that Oliver's actions will lead to the closure of more even more pubs across the UK	3	N/S	10	PEOPLE	284	2	1	4	3	2	13		2	2	2	2	1	2	1	2	2	2	2	2	2	2	2	2	2	2	2	2		2	2	2	2	2	2	2	2	2	2
ARTICLE 0234	0.426927	TA0458	TA	0458	2015-10-20	SUGAR TAX? YES WE CAN; TV CHEF'S KID OBESITY CRUSADE ; Jamie pushes PM on fizzy drinks	4	4	1	NEWS	304	7	3	2	2	3	13		1	1	1	1	1	1	2	2	1	1	2	2	2	2	2	2	2	2	2	2		1	3	3	4	4	4	4	3	3	3
ARTICLE 0236	0.263329	QU0460	QU	0460	2015-10-20	Once more unto the breach with Jamie in the battle of sugar hill	4	17	1	NEWS	566	3	1	2	2	1	20	Report supression	2	2	2	1	2	1	1	2	1	2	2	2	1	1	1	2	2	2	2	2		1	3	3	4	4	4	4	3	4	4
ARTICLE 0238	0.145285	QU0462	QU	0462	2015-10-19	Jamie Oliver calls on David Cameron to show big business 'who is boss' and introduce sugar tax; Oliver said successive governments hadfailedto crack down on unhealthy diets	3	N/S	8	UK POLITICS	728	2	1	2	2	1	14		2	2	2	1	2	1	1	2	1	2	2	2	1	2	1	2	2	2	2	2		1	3	3	4	4	4	4	3	4	4
ARTICLE 0239	0.0241619	QU0464	QU	0464	2015-10-19	My sugar tax is working, says Jamie Oliver	4	4	1	NEWS	201	3	1	2	2	1	13		2	2	2	1	2	2	1	2	2	1	2	2	2	2	1	2	2	2	2	2		2	4	4	4	4	4	4	4	4	4
ARTICLE 0240	0.203003	QU0465	QU	0465	2015-10-18	Family favourites, sugar villains; Restaurants tempt children with excessive amounts of sweet stuff, says Soil Association	4	16	1	NEWS	793	2	1	2	2	4	9		2	2	2	1	2	1	1	1	2	2	2	2	1	1	2	2	2	2	2	2		1	3	4	4	4	4	3	3	4	4
ARTICLE 0243	0.248597	TA0470	TA	0470	2015-10-14	TAX DIET FIZZY DRINK.. IT MAKES YOU FAT TOO	4	19	1	NEWS	229	7	3	4	2	3	13		2	2	2	1	2	2	2	2	2	2	2	2	2	2	1	2	2	2	2	1	ASBs	1	4	4	4	4	4	4	2	4	4
ARTICLE 0244	0.425822	QU0471	QU	0471	2015-10-14	Public support grows for tax on sugar	4	21	1	NEWS	531	3	1	2	2	1	20	Public support for tax	2	2	1	1	2	1	1	1	2	2	2	2	1	1	1	2	2	2	2	2		1	4	3	4	4	4	4	3	4	4
ARTICLE 0245	0.405634	QU0474	QU	0474	2015-10-13	Taxing Fizzy Drinks; There is an epidemic of obesity. A tax on fizzy drinks is part of the solution	4	31	2	EDITORIAL/OPINION	569	3	1	2	2	1	13		1	1	1	1	2	2	1	2	1	1	2	1	2	2	1	2	2	2	2	2		1	3	3	4	4	4	4	3	3	3
ARTICLE 0246	0.462791	QU0475	QU	0475	2015-10-13	Health chief faces questions about sugar 'cover-up'	4	8	1	NEWS	497	3	1	2	4	3	20	Vested interests	2	2	2	1	2	2	1	2	2	1	2	2	1	2	1	2	2	2	2	2		1	4	1	4	4	4	4	1	4	4
ARTICLE 0247	0.447213	QU0478	QU	0478	2015-10-12	Hunt should practise what he preaches; Comment	2	2	1	NEWS	472	4	1	2	4	3	20	Report supression	2	2	2	1	2	2	2	2	2	1	2	2	1	2	1	2	2	2	2	2		1	4	1	4	4	4	4	4	4	4
ARTICLE 0249	0.2456	TA0481	TA	0481	2015-10-12	Hunt row as sugar tax report is delayed	4	9	1	NEWS	126	7	3	2	4	3	20	Report supression	2	2	2	1	2	2	2	2	2	1	2	2	1	2	1	2	2	2	2	2		1	4	1	4	4	4	4	1	4	4
ARTICLE 0252	0.453313	QU0488	QU	0488	2015-10-09	Coca-Cola paying diet experts to counter obesity claims? I'm not surprised - what I saw there horrified me; To my utter dismay, I spotted a young boy, probably no older than fourteen.Fourteen years old, and about fourteen stone.Dressed in his repulsive fluorescent school uniform, his face was flushed red from the almost impossible task of standing upright.In his hand?A two litre bottle of Sprite	3	N/S	10	VOICES	1000	2	1	4	2	4	6		2	1	1	1	1	2	1	2	1	1	1	2	2	2	2	2	2	2	2	1	Sports sponsorship	1	2	2	4	4	2	4	2	4	2
ARTICLE 0253	0.437229	QU0489	QU	0489	2015-10-09	The sweet path to being obese; Analysis	4	8	1	NEWS	238	3	1	2	2	4	10		2	1	1	1	2	2	2	2	2	2	2	2	2	2	2	2	2	2	2	2		1	4	1	4	4	4	4	1	4	2
ARTICLE 0254	0.255575	QU0490	QU	0490	2015-10-09	How Coca-Cola made its friends in the right places; Soft drinks company has a web of financial links to scientific groups in Britain, writes Alexi Mostrous	4	8,9	1	NEWS	1075	3	1	3	3	4	20	Vested interests	2	2	2	1	2	2	1	2	2	2	1	2	2	2	2	2	2	2	2	2		1	4	4	4	4	4	4	4	4	4
ARTICLE 0255	0.247695	QU0491	QU	0491	2015-10-09	Fizzy drinks giant pays millions to diet experts; Scandal as scientists deny sugar link with obesity ; Drinks giant pays millions to fund scientific studies	1	1,9	1	NEWS	1071	3	1	2	3	4	20	Vested interests	2	2	1	1	2	2	1	2	2	2	1	2	2	2	2	2	2	2	2	1	Sports sponsorship	1	4	1	4	4	4	4	1	4	4
ARTICLE 0256	0.0576393	QU0492	QU	0492	2015-10-09	Clear as Coke; The world's biggest fizzy drinks maker is distorting the debate on sugar	4	35	1	NEWS	558	3	1	2	2	3	20	Vested interests	2	2	1	1	2	2	1	2	2	2	1	2	1	1	2	2	2	2	2	2		1	4	2	4	4	4	4	2	4	4
ARTICLE 0257	0.237697	QU0493	QU	0493	2015-10-08	The massive health benefits of giving up sugar and alcohol for just one month; A Dutch man recently did a one-month sugar and alcohol fastand watched his cholesterol, weight and blood pressure fall.	3	N/S	1	UK NEWS	400	2	1	2	4	4	4		1	1	1	2	2	2	2	2	1	1	2	2	2	2	2	2	2	2	2	1	Hidden sugars	1	1	1	4	4	4	1	1	1	1
ARTICLE 0258	0.0893087	QU0496	QU	0496	2015-10-06	Jamie Oliver 'delighted' by Brighton's 'sugar tax'; HEALTH	4	4	1	NEWS	263	2	1	2	2	1	13		2	2	2	1	2	2	1	2	2	1	2	1	2	2	1	2	2	2	2	2		1	4	1	4	4	4	4	1	4	4
ARTICLE 0259	0.0548992	QU0497	QU	0497	2015-10-06	Oliver signs Brighton up to new voluntary 'sugar tax'	4	12	1	NEWS	350	2	1	2	2	1	13		1	1	2	1	2	2	1	2	1	1	2	1	2	2	1	2	2	2	2	1	Hidden sugars	1	1	1	4	4	4	3	3	3	3
ARTICLE 0260	0.0671361	QU0500	QU	0500	2015-10-03	'I have nothing against junior doctors. I'm trying to make hospitals safer'; Jeremy Hunt believes he can change public perceptions of the Tories' handling of the NHS, he tells OLIVER WRIGHT	4	14	1	NEWS	1268	2	1	3	4	3	13		2	2	2	1	2	2	2	2	2	1	2	2	2	2	1	2	2	2	2	2		1	4	1	4	4	4	4	1	4	4
ARTICLE 0261	0.401703	QU0507	QU	0507	2015-10-01	Soft drinks less sugary abroad than in Britain	4	19	1	NEWS	200	3	1	2	2	4	8		2	2	2	1	2	2	1	2	2	2	2	2	2	2	2	2	2	2	2	2		1	4	4	4	4	4	2	3	4	4
ARTICLE 0262	0.410938	MM0508	MM	0508	2015-11-30	ALL ABOARD THE SUGAR BANDWAGON	3	N/S	9	N/S	1707	5	2	2	2	4	6		1	1	2	1	2	2	1	2	1	1	2	1	2	2	2	2	2	2	2	2		1	3	3	4	3	4	4	3	3	3
ARTICLE 0263	0.365881	TA0510	TA	0510	2015-11-30	MPs call for tax on fizzy drinks	4	6	1	NEWS	165	8	3	2	2	3	14		2	2	2	1	2	1	2	2	2	2	2	2	1	2	2	2	2	2	2	2		1	3	4	4	4	4	4	3	4	4
ARTICLE 0264	0.0264671	QU0511	QU	0511	2015-11-30	Sugar tax call from MPs despite claims it will hurt the poor	4	6	1	NEWS	589	4	1	2	2	3	13		2	2	2	1	2	1	2	1	1	2	2	2	2	1	1	2	2	2	2	2		1	3	4	4	4	4	4	3	4	4
ARTICLE 0265	0.404349	QU0515	QU	0515	2015-11-30	Irn-Bru could be set for 'Oliver' health labelling	4	14	9	N/S	347	11	1	2	2	3	14		2	2	2	1	2	1	2	1	2	2	1	1	1	2	2	2	2	2	2	2		2	4	4	4	4	4	4	4	4	4
ARTICLE 0266	0.0438538	QU0516	QU	0516	2015-11-30	MPs put pressure on Cameron to reconsider sugar tax; HEALTH	4	4	1	NEWS	281	2	1	2	2	1	13		2	2	2	1	2	1	2	1	2	2	1	2	2	1	1	2	2	2	2	2		1	4	4	4	4	4	4	3	4	4
ARTICLE 0267	0.0202738	QU0526	QU	0526	2015-11-29	Jamie calls for pupil weigh-ins	4	24	1	NEWS	630	3	1	2	2	1	4		2	2	1	2	2	1	1	1	1	2	2	1	1	1	2	2	2	2	2	2		1	3	4	4	4	4	4	3	4	4
ARTICLE 0268	0.0260062	TA0528	TA	0528	2015-11-28	IT'S STRIFE ON MARS FOR 15YRS; Snacks' sugar cut delay	4	16	1	NEWS	252	7	3	3	4	2	8		2	2	2	1	1	1	1	2	2	2	2	2	1	1	2	2	2	2	2	2		1	4	4	4	4	4	4	4	4	4
ARTICLE 0269	0.113464	QU0529	QU	0529	2015-11-26	Britvic dilutes sales	4	50	5	BUSINESS	86	2	1	2	3	4	5		2	2	2	1	2	2	1	2	2	2	2	2	2	2	2	2	2	2	2	2		1	4	4	4	4	4	4	3	4	4
ARTICLE 0270	0.193883	QU0530	QU	0530	2015-11-26	Low sugar diets make food taste sweeter, new study finds; Those on low-sugar diets rated foods as much sweeter in intensity and pleasantness than those on higher sugar diets	3	N/S	7	HEALTH NEWS	482	2	1	2	2	4	8		2	2	1	1	2	2	2	2	2	2	2	2	2	2	2	2	2	2	2	2		1	4	4	4	4	4	4	3	4	4
ARTICLE 0271	0.164179	QU0538	QU	0538	2015-11-11	Restaurant chains criticised over children's menus and soda refills; Soil Association says menus dominated by chips, burgers and fizzy drinks that can be topped up make it almost impossible to choose healthy food	3	N/S	10	LIFE AND STYLE	599	1	1	2	2	1	9		2	2	2	1	2	1	1	2	2	2	2	2	1	2	2	2	2	2	2	2		1	2	4	4	4	4	4	2	4	4
ARTICLE 0272	0.289309	QU0541	QU	0541	2015-11-07	Diwali sweet shops reject UK's war on sugar; HEALTH	4	21	1	NEWS	409	2	1	1	3	3	20	War on sugar	2	1	2	1	1	1	1	2	2	1	2	2	1	2	2	2	2	2	2	2		1	4	3	4	4	4	4	3	4	3
ARTICLE 0273	0.053022	QU0544	QU	0544	2015-11-06	America's most overweight cities: How Oklahoma is battling obesity; Obesity is a scourge of the Western world, with governments scrambling to defuse a health timebomb. Could a civic revolution in the US Midwest point the way forward?	3	N/S	4	FEATURES	2911	2	1	3	3	2	4		2	1	2	2	2	2	1	2	2	2	1	1	1	2	2	1	2	2	2	2		4	4	4	4	4	4	4	4	4	4
ARTICLE 0275	0.302308	QU0548	QU	0548	2015-11-05	Coca-Cola Christmas truck tour: The map that shows the towns with the highest child obesity levels being visited by Coca-Cola this Christmas; Labour MP Keith Vaz has said the Coca-Cola Christmas truck tour is 'ill-judged and unwise at a time of record diabetes and obesity levels'	3	N/S	1	HOME NEWS	484	2	1	2	2	4	6		1	1	2	1	2	2	1	1	1	2	2	2	2	2	2	2	2	2	2	2		1	4	4	4	4	4	4	2	2	2
ARTICLE 0276	0.288984	QU0552	QU	0552	2015-11-04	Two thirds of GPs want sugar tax to fight obesity	4	30	1	NEWS	428	3	1	2	2	3	13		1	1	1	1	2	1	2	2	2	1	2	1	1	1	1	2	2	2	2	2		1	4	1	4	4	4	1	1	1	1
ARTICLE 0277	0.270624	TA0554	TA	0554	2015-11-03	How much sugar are you feeding your family?	4	24,25	4	FEATURES	935	8	3	2	4	3	20	Hidden sugars	2	1	1	1	2	2	2	2	1	1	2	2	1	2	2	1	2	2	2	2		1	1	1	4	4	4	1	1	4	1
ARTICLE 0278	0.00785581	QU0557	QU	0557	2015-11-03	Two fizzy drinks a day linked to heart failure risk	3	N/S	9	N/S	392	10	1	4	2	4	3		2	1	2	2	2	2	2	2	2	1	2	2	2	2	2	2	2	2	2	2		1	4	2	4	4	4	4	4	4	2
ARTICLE 0279	0.423547	TA0558	TA	0558	2015-11-03	FIZZ HITS HEARTS; Warning applies to sugary squash drinks too	4	8	1	NEWS	226	7	3	3	2	4	3		2	1	2	2	2	2	2	2	2	1	1	2	2	2	2	2	2	2	2	2		1	4	2	4	4	4	4	4	4	2
ARTICLE 0280	0.158826	QU0560	QU	0560	2015-11-03	Two sugary drinks a day can raise the risk of heart disease	4	19	1	NEWS	206	3	1	4	2	1	3		2	2	2	1	2	2	2	2	2	1	2	2	1	2	1	2	2	2	2	2		1	4	2	4	4	4	4	2	4	4
ARTICLE 0281	0.432518	QU0562	QU	0562	2015-11-02	Larger printing of calories to tackle obesity	4	7	9	N/S	256	11	1	3	3	3	13		2	2	2	1	2	1	1	1	2	2	2	2	2	2	1	2	2	2	2	2		1	4	4	4	4	4	4	4	4	4
ARTICLE 0282	0.373789	QU0563	QU	0563	2015-11-02	Sugar: How we came to crave the food that nobody needs; Humans evolved on a diet containing very little sugar, but we arenow facing an obesity epidemic linked to the sweet substance	3	N/S	4	FEATURES	1042	2	1	2	4	1	4		2	1	1	2	1	2	1	2	2	1	2	2	1	1	2	1	2	2	2	2		1	4	1	4	4	4	4	1	4	1
ARTICLE 0283	0.368736	QU0564	QU	0564	2015-11-02	Calorie content warning call to help tackle obesity	3	N/S	9	N/S	211	10	1	3	3	1	4		2	2	2	2	2	2	2	2	2	1	2	2	1	2	2	2	2	2	2	2		1	4	4	4	4	4	4	4	4	4
ARTICLE 0284	0.398267	QU0565	QU	0565	2015-11-02	Jamie Oliver gives his children 50p a week for sweets'	3	N/S	9	N/S	349	10	1	3	2	1	13		2	2	2	1	2	1	2	2	1	2	2	2	2	1	1	2	2	2	2	2		1	1	1	4	4	4	4	1	4	4
ARTICLE 0285	0.168053	TA0566	TA	0566	2015-11-02	JAMIE BID ON SUGAR GOES SOUR; IT MAKES ME LAUGH	4	45	4	FEATURES	115	7	3	2	4	2	20	Hypcorisy	2	2	2	2	2	2	1	2	1	2	2	2	1	2	2	2	2	2	2	2		2	4	4	4	4	4	4	4	4	4
ARTICLE 0287	0.277361	QU0571	QU	0571	2015-11-01	Jamie: my children had sweets	4	10	1	NEWS	321	3	1	3	2	1	9		1	1	2	1	2	2	2	2	2	2	2	2	1	2	1	2	2	2	2	2		1	2	2	4	4	4	4	2	2	2
ARTICLE 0288	0.00525742	QU0573	QU	0573	2015-11-01	'We need a sugar tax in Scotland to save our children'	4	11	9	N/S	1029	11	1	3	2	1	13		1	1	1	1	2	2	1	2	1	1	1	1	2	1	1	1	2	2	2	2		1	2	3	4	4	4	4	2	2	2
ARTICLE 0289	0.0404427	MM0578	MM	0578	2015-12-26	SUGARY ENERGY DRINK CONSUMPTION TREBLES	3	N/S	9	N/S	184	5	2	2	2	4	10		2	2	2	2	1	2	2	2	1	2	1	2	2	2	2	2	2	2	2	2		1	2	2	4	4	2	2	4	4	4
ARTICLE 0290	0.253823	QU0582	QU	0582	2015-12-19	Coca-Cola ads suggesting soda is made from apples lead to legal battles; Campaigners in Mexico say company delayed investigation into advertising campaign for Sidral, a fizzy drink with 60 grams of sugar in each 600ml bottle	3	N/S	1	WORLD NEWS	858	1	1	2	2	1	6		2	1	2	1	2	2	1	2	2	1	2	2	1	2	2	2	2	2	2	2		1	4	2	4	4	4	4	2	4	2
ARTICLE 0291	0.0601549	MM0585	MM	0585	2015-12-14	SHELVED - THE BID TO REIN IN THE JUNK FOOD GIANTS	3	N/S	9	N/S	535	5	2	2	4	4	14		2	2	2	1	2	2	1	1	2	2	2	2	2	2	2	2	2	2	2	2		2	4	4	4	4	4	4	4	4	4
ARTICLE 0292	0.406066	TA0589	TA	0589	2015-12-10	Change our bad diets? Fat chance; We're still scoffing far too much salt, fat and sugar.. and haven't altered our habits for 15 years	4	35	1	NEWS	343	9	3	2	2	4	10		2	1	1	1	2	2	2	2	2	2	2	1	2	2	2	2	2	2	2	2		1	4	3	4	3	4	4	3	4	3
ARTICLE 0293	0.123773	QU0592	QU	0592	2015-12-10	Experts plea over Scotland's deep-rooted' poor diet	3	N/S	9	N/S	365	10	1	2	2	4	10		2	2	2	1	2	1	1	1	2	2	2	1	2	1	2	1	2	2	2	2		1	4	3	4	4	4	4	3	4	4
ARTICLE 0294	0.0245318	QU0593	QU	0593	2015-12-10	Almost 500,000 Scots at risk of diabetes; Scottish diet has not improved in 15 years, report confirms	1	1,13	1	NEWS	959	3	1	2	2	4	10		1	1	1	1	2	2	2	2	1	2	1	1	2	2	2	2	2	2	2	2		1	3	3	4	4	4	4	3	3	3
ARTICLE 0295	0.434855	QU0596	QU	0596	2015-12-07	Benefits of Mexican sugar tax disputed as congress approves cut; Health bodies point to 6% decrease in sugary drinks consumption as evidence that tax is working while drinks industry condemn it as regressive	3	N/S	1	WORLD NEWS	666	1	1	2	2	3	13		2	2	2	1	1	2	2	1	1	1	2	2	2	2	1	2	1	2	2	2		1	2	2	4	4	4	4	2	4	4
ARTICLE 0296	0.0647985	QU0597	QU	0597	2015-12-07	Time to tax sugar at source	4	14	1	NEWS	83	2	1	2	4	1	13		2	2	2	2	2	1	1	1	2	2	2	2	2	2	2	2	2	2	2	2		2	4	4	4	4	4	4	4	4	4
ARTICLE 0297	0.225389	QU0599	QU	0599	2015-12-06	Making drinks firms display sugar in spoonfuls on cans would break European rules	4	12	1	NEWS	361	4	1	2	2	3	20	EU control	2	2	2	2	2	1	1	2	1	2	2	2	1	1	1	2	2	2	2	2		1	2	4	4	4	4	4	4	4	4
ARTICLE 0299	0.437424	QU0609	QU	0609	2015-12-02	A sugar tax? Let's stop nannying poor people and find a proper solution; The obesity crisis is genuine, but trying to solve it by insulting people's intelligence is a non-starter	3	N/S	3	COMMENT IS FREE	701	1	1	3	3	2	13		1	2	2	1	2	1	2	1	1	1	2	2	2	2	2	1	1	2	2	2		1	4	4	4	4	4	4	4	4	4
ARTICLE 0300	0.191906	QU0612	QU	0612	2015-12-02	We've got to stop eating ourselves to death; Shaming doesn't work. A combination of a sugar tax and clever incentives to reduce intake of bad food is the answer	4	33	2	EDITORIAL	937	3	1	2	2	1	4		2	1	1	2	2	1	1	1	1	1	1	2	1	2	1	2	2	2	2	2		1	3	3	4	3	4	4	3	4	3
ARTICLE 0301	0.0731286	TA0615	TA	0615	2015-12-01	'70,000 a year' die in sugar epidemic	2	2	1	NEWS	168	7	3	2	3	3	3		2	2	2	1	2	2	2	2	2	1	2	2	1	2	2	2	2	2	2	2		1	4	1	4	4	4	4	1	4	4
ARTICLE 0302	0.0850808	TA0616	TA	0616	2015-12-01	Can the fizz tax	4	10	2	EDITORIAL/OPINION	150	7	3	2	2	2	13		2	2	2	1	2	1	2	2	2	1	1	1	2	2	2	2	2	2	2	2		1	4	4	4	4	4	4	4	4	4
ARTICLE 0305	0.068888	QU0623	QU	0623	2016-01-28	The chicken shop mile and how Britain got fat; With cheap and fattening food everywhere, there has been a shape shift that means people do not recognise obesity when they see it in the mirror	3	N/S	6	SOCIETY	1559	1	1	4	2	4	4		2	1	2	2	2	2	1	2	1	1	2	2	2	2	2	1	2	2	2	2		1	2	2	4	4	4	4	2	4	2
ARTICLE 0306	0.277468	QU0624	QU	0624	2016-01-28	Sugar in pregnancy risks babies' lives	4	16	1	NEWS	531	3	1	2	2	3	3		2	1	2	1	2	2	2	2	2	1	2	1	1	1	2	2	2	2	2	2		1	4	1	1	4	4	4	1	4	1
ARTICLE 0308	0.273861	MM0629	MM	0629	2016-01-26	UN HEALTH CHIEFS DEMAND SUGAR TAX	3	N/S	9	N/S	211	5	2	2	2	1	13		2	2	2	1	2	1	2	2	1	2	2	2	2	2	1	2	2	2	2	2		1	2	4	4	4	4	4	2	4	4
ARTICLE 0309	0.367987	QU0633	QU	0633	2016-01-26	WHO joins campaign for a sugar tax in obesity battle	4	5	9	N/S	501	11	1	2	2	1	13		2	2	2	1	2	1	1	1	2	2	1	1	2	1	1	2	2	2	2	2		1	4	4	4	3	4	4	2	4	4
ARTICLE 0310	0.453857	QU0634	QU	0634	2016-01-26	WHO backs sugar tax' campaign to tackle obesity	3	N/S	9	N/S	213	10	1	2	2	1	13		2	2	2	1	2	1	1	2	2	2	2	2	2	1	1	2	2	2	2	2		1	4	4	4	3	4	4	2	4	4
ARTICLE 0311	0.23316	TA0637	TA	0637	2016-01-26	'Pop tax' fights fat	2	2	1	NEWS	95	7	3	3	3	1	13		2	2	2	1	2	1	1	1	2	2	2	2	2	1	1	2	2	2	2	2		1	4	4	4	4	4	4	2	4	4
ARTICLE 0312	0.168296	QU0638	QU	0638	2016-01-26	Pressure on PM as world health chief calls for sugar tax	4	12	1	NEWS	400	3	1	3	3	1	13		2	2	2	1	2	1	2	2	2	2	1	2	2	1	1	2	2	2	2	2		1	4	4	4	4	4	4	3	4	4
ARTICLE 0313	0.315349	QU0640	QU	0640	2016-01-25	Unilever boss warns UK against sugar tax; Paul Polman says the tax is 'not the holy grail' and there is little evidence around the world such a levy can actually tackle Britain's obesity crisis	3	N/S	5	BUSINESS	956	1	1	3	3	3	13		2	1	2	1	2	2	1	1	2	2	1	2	2	1	1	2	1	2	2	2		1	2	4	4	4	4	4	2	4	4
ARTICLE 0314	0.353368	QU0641	QU	0641	2016-01-25	Come on grown-ups, use some self-control	4	40	1	NEWS	528	3	1	2	4	4	20	Willpower	1	1	1	1	2	1	2	2	2	2	2	2	2	2	2	2	2	2	2	2		1	4	1	4	4	4	4	1	1	1
ARTICLE 0316	0.481645	QU0647	QU	0647	2016-01-24	Food and drink makers fear big tobacco treatment; The chief medical officer's warning that just one drink a day could cause cancer has companies worried, reports Peter Evans	4	7	4	BUSINESS	972	3	1	2	2	3	14		2	2	2	1	2	1	1	1	2	2	2	2	1	2	2	2	1	2	2	2		1	4	1	4	4	4	4	1	4	4
ARTICLE 0317	0.0859594	QU0648	QU	0648	2016-01-24	Sugar tax won't stop devil food cravings	4	29	9	N/S	858	11	1	2	3	1	20	Culture change	2	1	1	1	2	1	1	1	1	1	2	2	1	1	2	2	2	2	2	2		1	1	1	4	4	4	1	1	4	1
ARTICLE 0318	0.240531	TA0649	TA	0649	2016-01-24	NHS tax on sugar	4	32	1	NEWS	132	7	3	2	2	1	13		2	2	2	1	2	2	2	2	2	2	2	1	2	2	2	2	2	2	2	2		1	4	3	4	4	4	4	3	4	4
ARTICLE 0319	0.36525	TA0652	TA	0652	2016-01-23	Coke & Pepsi vow to slash sugar levels	4	7	1	NEWS	126	8	3	2	2	3	8		2	2	2	1	1	2	1	2	1	1	2	2	1	2	2	2	2	2	2	2		1	1	3	4	4	4	4	3	4	4
ARTICLE 0320	0.309003	TA0655	TA	0655	2016-01-23	SUGAR AXE; Coke and Kellogg's cut calories to beat tax	1	1	1	NEWS	64	7	3	2	2	3	8		2	2	2	1	1	2	1	2	1	1	2	2	1	2	2	2	2	2	2	2		1	1	3	4	4	4	4	3	4	4
ARTICLE 0321	0.086889	MM0656	MM	0656	2016-01-22	TAX SUGAR BEFORE IT'S TOO LATE, PM URGED	3	N/S	9	N/S	403	5	2	2	2	1	13		1	1	2	1	2	2	2	2	1	1	2	2	2	2	1	1	2	2	2	2		1	3	3	4	4	4	4	3	3	3
ARTICLE 0322	0.326451	QU0657	QU	0657	2016-01-22	Call to end 'chicanes' of sweets at till	2	2	1	NEWS	464	4	1	2	3	3	10		2	2	2	1	2	1	2	2	2	2	2	1	1	1	1	2	2	2	2	2		1	4	1	4	4	4	4	3	4	4
ARTICLE 0323	0.0949396	QU0658	QU	0658	2016-01-22	Leading health groups call for 20% tax on sugary drinks; More than a dozen health organisations have written to Downing Street just weeks before David Cameron launches his childhood obesity strategy	3	N/S	6	SOCIETY	591	1	1	2	2	1	13		2	1	2	1	2	1	1	2	2	1	2	2	2	1	1	2	2	2	2	2		1	4	3	4	3	4	4	3	4	3
ARTICLE 0324	0.0870462	QU0660	QU	0660	2016-01-22	Stephen Jardine: Truth is that we have to cut back on sugar	3	N/S	9	N/S	519	10	1	2	3	1	10		1	2	2	1	2	2	1	1	1	2	2	2	1	2	2	2	2	2	2	2		1	1	1	4	4	4	1	1	1	4
ARTICLE 0326	0.187488	QU0664	QU	0664	2016-01-21	THE food industry has been handed an ultimatum requiring them to help improve Scotland's eating habits or face a sugar tax.	1	1	1	NEWS	684	11	1	2	3	3	7		2	2	2	1	2	1	2	1	2	2	2	2	1	1	1	2	2	2	2	2		1	4	3	4	4	4	4	3	4	4
ARTICLE 0327	0.456179	QU0667	QU	0667	2016-01-21	Food industry 'tactics' keep the nation's diet too sweet	4	6	1	NEWS	651	3	1	2	3	4	7		2	2	2	1	2	1	2	1	1	1	2	2	2	2	2	2	2	2	2	2		1	1	1	4	4	4	4	1	4	4
ARTICLE 0328	0.142341	QU0668	QU	0668	2016-01-21	Call to tax sugar and restrict multi-buys; Action on sugar urged in drive to tackle obesity trend	1	1,6	1	NEWS	595	3	1	2	3	3	14		2	1	1	1	2	1	1	1	2	1	1	2	1	2	2	2	2	2	2	2		1	4	1	4	4	4	4	1	4	1
ARTICLE 0331	0.404708	TA0672	TA	0672	2016-01-20	SUGAR SLASH WAITROSE is cutting [...]	4	14	1	NEWS	68	7	3	2	2	4	7		2	2	2	1	2	2	2	1	2	2	2	2	2	2	2	2	2	2	2	2		1	4	4	4	4	4	4	1	4	4
ARTICLE 0333	0.231909	QU0675	QU	0675	2016-01-19	Supermarkets urge caution over plan to prohibit adverts for sugary products	4	6	9	N/S	260	11	1	2	2	4	14		2	2	2	1	2	1	1	1	2	2	2	2	2	2	2	2	2	1	2	2		1	4	3	4	4	4	4	3	4	4
ARTICLE 0334	0.263085	QU0676	QU	0676	2016-01-19	Hospital sugar tax would cover coffee shops	4	7	1	NEWS	254	3	1	2	2	3	13		2	2	2	1	2	2	1	2	2	2	2	2	2	2	2	2	2	2	2	2		1	4	4	4	4	4	4	3	4	4
ARTICLE 0336	0.248531	QU0678	QU	0678	2016-01-19	Bring the sugar tax to Scotland, NHS is urged	4	11	1	NEWS	554	3	1	2	3	1	13		2	1	1	1	2	1	1	2	2	2	2	2	2	1	2	1	2	2	2	2		1	4	4	4	4	4	4	3	4	3
ARTICLE 0338	0.0208708	TA0684	TA	0684	2016-01-18	HOSPITALS TO CHARGE SUGAR TAX	4	4	1	NEWS	194	7	3	2	2	1	13		2	2	2	1	2	2	1	1	2	2	2	2	2	1	2	2	2	2	2	2		1	4	4	4	4	4	4	3	4	4
ARTICLE 0339	0.200434	QU0688	QU	0688	2016-01-18	A campaign on sugar, like that on transfats, should be led by the Scottish government	4	7	1	NEWS	308	3	1	2	2	3	10		2	1	1	1	2	1	1	1	2	2	2	2	1	1	2	2	1	2	2	2		1	4	3	4	4	4	4	1	4	1
ARTICLE 0342	0.151604	MM0694	MM	0694	2016-01-17	Obese babies rushed to hospital	4	6	1	NEWS	192	6	2	2	4	1	4		2	2	2	2	2	1	2	2	2	2	2	2	1	1	1	2	2	2	2	2		1	4	4	4	4	4	4	1	4	4
ARTICLE 0343	0.0613103	MM0695	MM	0695	2016-01-17	Babies in hospital due to obesity; EXCLUSIVE	4	6	1	NEWS	346	6	2	2	2	1	4		2	2	2	2	2	1	2	2	2	2	2	2	1	1	1	2	2	2	2	2		1	4	4	4	4	4	4	1	4	4
ARTICLE 0345	0.388139	QU0697	QU	0697	2016-01-14	We are far too fat, but a sin tax on sugar would do nothing to help; Our calorie intake has fallen dramatically - it's our sedentary lifestyle that is the real problem	4	16	1	NEWS	1065	4	1	3	3	2	10		2	1	1	1	2	2	2	1	2	2	1	1	1	2	2	2	2	2	2	2		1	4	1	4	4	4	4	4	4	4
ARTICLE 0346	0.181877	QU0699	QU	0699	2016-01-14	The Observer view on the government's lax attitude to improving public health; David Cameron should certainly introduce a tax on sugary drinks, but only as part of a wider programme to change diets	3	N/S	2	OPINION	1067	1	1	2	2	1	14		1	1	1	1	2	1	1	1	1	1	2	2	1	2	1	2	2	2	2	2		1	1	1	4	4	4	1	1	1	1
ARTICLE 0347	0.0170682	TA0701	TA	0701	2016-01-13	FAT LOT OF GOOD; SUGAR TAX 'USELESS' CLAIM	4	29	1	NEWS	183	7	3	4	3	2	13		2	2	2	1	2	2	2	2	1	1	2	2	2	2	2	2	2	2	2	2		1	2	4	4	4	4	4	4	4	4
ARTICLE 0348	0.497117	QU0703	QU	0703	2016-01-12	Daily fizzy drink can add 30% to body fat	4	22	1	NEWS	365	3	1	4	2	3	4		2	1	1	2	2	2	2	2	2	1	2	2	1	2	2	2	2	2	2	2		1	4	4	4	4	4	4	2	4	2
ARTICLE 0350	0.169661	TA0710	TA	0710	2016-01-11	50% COKE TAX; Higher sugar levy needed to beat obesity, say experts	4	8	1	NEWS	208	7	3	2	2	3	13		2	2	2	1	2	1	1	1	1	2	1	2	2	1	1	2	2	2	2	2		1	2	4	4	4	4	4	2	4	4
ARTICLE 0351	0.195302	TA0712	TA	0712	2016-01-10	A BIG, FAT SLICE OF A HEALTH DISASTER; SCOTS SCOFF 1BN CAKES EVERY YEAR ; Country's 103,000-ton biscuit tin sparks emergency warning	4	21	1	NEWS	561	9	3	2	2	3	10		2	1	2	1	2	1	1	1	2	2	2	2	1	1	1	2	2	2	2	2		1	4	3	4	4	4	4	3	4	3
ARTICLE 0352	0.423274	QU0713	QU	0713	2016-01-10	Is it finally time to tax sugary drinks?; For years the food industry has blocked attempts to tackle Britain's obesity crisis. Now, with doctors, MPs and Jamie Oliver backing a sugary drinks tax, there's a real appetite for change	3	N/S	6	SOCIETY	1340	1	1	2	2	1	13		1	1	1	1	2	1	1	2	1	1	2	2	2	2	1	2	2	2	2	2		1	3	3	4	3	4	4	3	3	3
ARTICLE 0353	0.468436	QU0716	QU	0716	2016-01-10	No-candy Gandy tells stars: Shun sweet ads	4	3	1	NEWS	269	3	1	2	2	1	6		2	2	2	1	2	2	2	2	1	2	1	2	1	2	2	2	2	2	2	1	Celebrity endorsement	1	3	4	4	4	4	1	3	4	4
ARTICLE 0354	0.16295	MM0717	MM	0717	2016-01-10	'Don't give children sweets as a reward'	4	10	1	NEWS	392	6	2	2	2	3	9		2	2	1	1	2	2	1	1	2	2	2	2	1	2	1	2	2	2	2	2		1	1	4	4	4	4	4	1	4	4
ARTICLE 0355	0.0042494	MM0718	MM	0718	2016-01-09	GIVE US SMALLER PORTIONS OR FACE SUGAR TAX, HEALTH CHIEF WARNS FOOD FIRMS	3	N/S	9	N/S	673	5	2	2	3	3	7		2	1	1	1	2	1	2	1	2	2	1	1	1	1	1	2	2	2	2	2		1	4	4	4	4	4	4	1	4	1
ARTICLE 0356	0.249871	QU0719	QU	0719	2016-01-09	Vimto maker Nichols hit by Middle East tensions	4	35	5	BUSINESS	195	4	1	3	3	3	5		2	2	2	2	2	2	1	2	2	2	2	2	2	2	2	2	2	2	2	2		2	4	4	4	4	4	4	4	4	4
ARTICLE 0357	0.216154	QU0720	QU	0720	2016-01-09	Swap glass of claret for a cuppa, says health chief	4	10	1	NEWS	212	4	1	3	4	1	7		2	2	2	2	2	1	2	1	2	2	2	2	1	2	2	2	2	2	2	2		2	4	4	4	4	4	4	4	4	4
ARTICLE 0358	0.397931	TA0722	TA	0722	2016-01-09	THE WAR ON SUGAR; 6My shock at eating 69 cubes in just 48hrs7	4	35	1	NEWS	144	7	3	2	4	4	20	Hidden sugars	2	2	2	2	2	2	2	2	2	1	2	2	2	2	2	2	2	2	2	2		1	4	4	4	4	4	1	4	4	4
ARTICLE 0359	0.446809	TA0723	TA	0723	2016-01-09	SWEET STOP; No10 threat to food giants: Get healthy or you're fired	4	35	1	NEWS	187	7	3	2	4	1	15		2	2	2	1	2	1	1	1	2	2	2	2	1	1	2	2	2	2	2	2		1	4	4	4	4	4	4	1	4	4
ARTICLE 0360	0.342946	MM0724	MM	0724	2016-01-08	NOW PM COULD BACK A SUGAR TAX AFTER ALL	3	N/S	9	N/S	532	5	2	2	3	3	15		2	2	1	1	2	1	1	1	2	2	2	1	1	2	2	2	2	2	2	2		1	4	4	4	4	4	4	1	4	4
ARTICLE 0361	0.463103	TA0725	TA	0725	2016-01-08	Cameron gets fizzical with drinks sugar tax	4	10	1	NEWS	286	8	3	2	2	3	15		2	1	1	1	2	1	1	1	2	2	2	2	1	2	2	2	2	2	2	2		1	4	4	4	4	4	4	3	4	3
ARTICLE 0362	0.0790007	QU0727	QU	0727	2016-01-08	Coffee chains cut sugar in their lattes	2	2	1	NEWS	127	4	1	2	4	3	8		2	2	2	1	2	2	1	2	2	2	2	2	1	2	1	2	1	2	2	2		1	4	4	4	4	4	4	1	4	4
ARTICLE 0363	0.0964418	QU0729	QU	0729	2016-01-08	Cameron softens stance on sugar tax proposal	4	10	1	NEWS	305	2	1	2	2	3	15		2	1	1	1	2	2	1	2	2	1	2	2	1	2	2	2	2	2	2	2		1	4	3	4	4	4	4	3	4	3
ARTICLE 0364	0.338192	TA0730	TA	0730	2016-01-08	Some guts, PM; Sun THE SAYS	4	10	1	NEWS	200	7	3	2	3	2	13		2	2	2	1	2	1	1	1	2	1	2	2	2	1	1	2	2	2	2	2		1	4	1	4	4	4	4	1	4	4
ARTICLE 0365	0.293548	TA0731	TA	0731	2016-01-08	U-TURN FURY AS PM'S SWEET ON SUGAR TAX	4	6	1	NEWS	215	7	3	2	3	2	13		2	2	2	1	2	1	1	1	2	2	2	2	2	2	1	2	2	2	2	2		1	4	4	4	4	4	4	1	4	4
ARTICLE 0367	0.0570955	MM0736	MM	0736	2016-01-07	CUT SUGAR IN FIZZY DRINKS'	3	N/S	9	N/S	134	5	2	2	2	3	8		2	1	2	1	2	2	2	2	2	1	2	2	1	2	1	2	2	2	2	2		1	4	3	4	4	4	4	3	4	3
ARTICLE 0368	0.353375	MM0737	MM	0737	2016-01-07	OBESITY WILL FUEL 700,000 CANCER CASES IN 20 YEARS	3	N/S	9	N/S	412	5	2	4	3	3	4		2	1	1	2	2	1	2	2	2	2	2	2	1	1	1	2	2	2	2	2		2	4	4	4	4	4	4	4	4	4
ARTICLE 0369	0.217197	TA0738	TA	0738	2016-01-07	'Save 300,000 from diabetes by cutting sugar in fizzy pop'	4	4	1	NEWS	250	8	3	3	3	4	2		2	2	2	1	2	2	1	1	1	1	2	1	2	1	2	2	2	2	2	2		1	3	3	4	4	4	4	3	4	3
ARTICLE 0370	0.358824	QU0744	QU	0744	2016-01-07	Reduced sugar in soft drinks would prevent diabetes, study says; Cutting sugar in soft drinks by 40% over five years could prevent 300,000 cases of diabetes and 1.5m cases of obesity in the UK, a new study suggests	3	N/S	6	SOCIETY	652	1	1	3	3	3	2		2	2	2	1	2	1	1	1	1	1	2	2	1	1	2	2	2	2	2	2		1	3	3	4	4	4	4	3	4	3
ARTICLE 0371	0.300051	QU0746	QU	0746	2016-01-07	Obesity cancer warning	1	1	1	NEWS	169	11	1	4	3	3	4		2	1	1	2	2	1	2	2	2	2	2	2	1	1	2	2	2	2	2	2		2	4	4	4	4	4	4	4	4	4
ARTICLE 0372	0.229159	QU0747	QU	0747	2016-01-07	Reducing sugar in drinks 'could prevent 300,000 cases of diabetes'	4	7	9	N/S	375	11	1	2	2	4	8		2	1	2	1	1	2	1	2	2	2	2	2	2	1	2	2	2	2	2	2		1	4	4	4	4	4	4	3	4	3
ARTICLE 0373	0.396118	QU0750	QU	0750	2016-01-07	Diabetes: Cutting sugar in drinks 'could prevent 300,000 cases'; Some fizzy drinks contain around 10 teaspoons of added sugar	3	N/S	7	HEALTH NEWS	997	2	1	3	3	2	2		1	2	2	1	1	1	1	1	1	1	1	1	1	1	2	2	2	2	2	2		1	2	1	4	2	4	4	3	3	3
ARTICLE 0374	0.184119	TA0752	TA	0752	2016-01-07	SUGAR SLASH HOPE	4	23	4	FEATURES	120	7	3	3	3	4	2		2	2	2	1	2	2	2	1	2	2	2	2	2	2	2	2	2	2	2	2		1	4	4	4	4	4	4	3	4	3
ARTICLE 0375	0.430265	TA0754	TA	0754	2016-01-07	Obesity epidemic to give 700,000 cancer; ALERT OVER GRIM TOLL ON FAT BRITS	4	8	1	NEWS	214	7	3	2	2	1	4		2	1	1	2	2	1	1	2	2	2	2	2	1	1	1	2	2	2	2	2		1	4	4	4	4	4	4	1	4	1
ARTICLE 0376	0.13435	QU0755	QU	0755	2016-01-07	Levy is back on table to curb obesity	4	12	1	NEWS	221	3	1	2	2	1	13		2	1	2	1	2	2	2	2	2	2	2	2	2	2	1	2	2	2	2	2		1	4	4	4	4	4	4	2	4	2
ARTICLE 0377	0.413402	QU0756	QU	0756	2016-01-07	Sugar tax cuts fizzy drink sales	4	12	1	NEWS	581	3	1	2	2	3	13		2	2	1	1	2	1	2	1	1	1	2	2	2	1	2	2	2	2	2	2		1	3	3	4	3	4	4	3	4	4
ARTICLE 0378	0.120409	QU0757	QU	0757	2016-01-07	Sugar tax put back on table; Cabinet swayed by evidence over obesity levels ; Levy is back on the table	1	1,10	1	NEWS	736	3	1	2	2	3	13		2	1	2	1	2	1	1	1	1	1	2	2	2	1	1	2	2	2	2	2		1	3	3	4	4	4	4	3	4	3
ARTICLE 0379	0.388371	QU0758	QU	0758	2016-01-06	Cutting sugar in drinks could cut obesity by 1m cases'	3	N/S	9	N/S	384	10	1	2	2	3	8		2	1	2	1	2	1	2	2	2	2	2	2	1	2	2	2	2	2	2	2		1	4	4	4	4	4	4	3	4	3
ARTICLE 0380	0.0218527	QU0759	QU	0759	2016-01-06	Tax Sugar	4	29	1	NEWS	676	3	1	2	3	1	13		2	1	1	1	2	1	1	1	1	1	1	1	2	1	1	2	2	2	2	2		1	1	1	4	1	4	4	1	4	1
ARTICLE 0381	0.0779274	QU0760	QU	0760	2016-01-06	Taxing Sugar; The arguments for a levy to help curb the epidemic of diabetes are too compelling for the government to ignore	4	27	2	EDITORIAL/OPINION	643	3	1	2	3	1	13		2	1	1	1	2	1	1	1	1	1	1	1	2	1	1	2	2	2	2	2		1	1	1	4	1	4	4	1	4	1
ARTICLE 0382	0.0716342	TA0762	TA	0762	2016-01-05	Retailers back 'cut sugar in food' fight	4	13	1	NEWS	191	7	3	2	2	4	8		2	2	2	1	2	2	1	2	1	1	2	2	2	1	2	2	2	2	2	2		1	3	3	4	4	4	4	3	4	4
ARTICLE 0383	0.25911	QU0763	QU	0763	2016-01-05	Health crisis as 4m Britons fall prey to diabetes	4	14	1	NEWS	494	3	1	2	3	3	2		2	2	1	1	2	1	1	1	2	2	1	1	1	1	1	2	2	2	2	2		1	4	4	4	4	4	4	1	4	1
ARTICLE 0384	0.335122	QU0764	QU	0764	2016-01-05	A sugar tax is vital if we're to keep the NHS alive	4	28	9	N/S	394	3	1	2	2	1	13		2	2	1	1	2	2	1	2	1	2	2	2	2	2	1	2	2	2	2	2		1	2	4	4	4	4	4	1	4	1
ARTICLE 0386	0.446701	MM0769	MM	0769	2016-01-04	Children eat own weight in sugar as UK obesity toll swells	4	8	1	NEWS	548	6	2	2	2	4	20	Hidden sugars	1	1	1	1	2	2	2	2	1	2	2	1	2	2	2	2	2	2	2	2		1	3	4	4	4	4	1	3	3	3
ARTICLE 0387	0.0460227	MM0770	MM	0770	2016-01-04	We must make sure our children eat a proper diet	4	12	9	N/S	212	6	2	2	4	4	9		2	2	2	1	2	2	2	2	2	2	1	2	2	2	2	2	2	2	2	2		1	1	4	4	4	4	4	1	4	4
ARTICLE 0388	0.362664	MM0776	MM	0776	2016-01-02	SUGAR COULD RAISE BREAST CANCER RISK	3	N/S	9	N/S	247	5	2	2	2	4	3		2	2	2	2	2	2	2	2	2	1	2	2	2	2	2	2	2	2	2	2		1	4	4	4	4	4	4	4	4	4
ARTICLE 0389	0.0981002	TA0778	TA	0778	2016-01-02	CANCER LINK TO SUGARS; Coke & ketchup 'risk'	4	24	1	NEWS	209	7	3	2	2	4	3		2	2	2	2	2	2	2	2	2	1	2	2	2	2	2	2	2	2	2	2		1	4	4	4	4	4	4	4	4	4
ARTICLE 0390	0.168323	QU0779	QU	0779	2016-01-02	Sugary diet poses risk of breast cancer	4	27	1	NEWS	224	3	1	2	2	4	3		2	2	2	1	2	2	2	2	2	1	2	2	2	2	2	2	2	2	2	2		1	4	3	4	4	4	4	3	4	4
ARTICLE 0392	0.116781	TA0783	TA	0783	2016-02-28	Sugary drink sales tumble	4	25	1	NEWS	49	8	3	3	3	3	5		2	2	2	1	2	2	2	2	2	2	2	2	1	2	2	2	1	2	2	2		1	4	4	4	4	4	4	4	4	4
ARTICLE 0393	0.262372	QU0784	QU	0784	2016-02-28	Why is Jeremy Hunt running scared of a sugar tax?; The health secretary's tardiness in tackling childhood obesity is shameful	3	N/S	2	OPINION	1103	1	1	2	2	1	15		2	1	1	1	2	1	1	1	2	2	1	2	1	1	2	2	2	2	2	2		1	4	4	4	3	4	3	3	4	3
ARTICLE 0395	0.494618	QU0787	QU	0787	2016-02-27	Thousands of children need decayed teeth pulled out	1	1	1	NEWS	455	4	1	2	4	3	1		2	2	2	1	2	1	2	2	2	2	2	2	1	1	1	2	2	2	2	2		1	4	4	4	4	4	4	1	1	4
ARTICLE 0397	0.0211858	QU0791	QU	0791	2016-02-26	Sugar tax decision delayed until summer after Government postpones obesity strategy report; The Children's Obesity Strategy report was expected to be published in February	3	N/S	5	BUSINESS NEWS	423	2	1	2	2	2	15		2	1	1	1	2	2	2	1	2	2	2	2	1	1	2	2	2	2	2	2		1	4	4	4	4	4	4	3	4	3
ARTICLE 0398	0.436954	QU0792	QU	0792	2016-02-24	Failure to tackle obesity threatening country's prosperity'	3	N/S	9	N/S	400	10	1	2	4	1	4		2	2	2	2	2	1	1	1	2	2	1	2	1	1	2	2	2	2	2	2		1	4	4	4	1	4	4	1	4	4
ARTICLE 0400	0.219327	QU0798	QU	0798	2016-02-21	Recession 'made Scots healthier'	4	11	1	NEWS	345	3	1	2	4	3	13		2	2	2	1	2	2	2	1	2	1	2	2	2	2	2	2	2	2	2	2		1	4	4	4	1	4	4	1	4	4
ARTICLE 0401	0.352291	TA0799	TA	0799	2016-02-21	Sugar tax will do a fat lot of good; Party Lines NORTH POLITICS WITH JON WALKER ; Not way to tackle obesity	4	16	4	FEATURES	407	7	3	2	3	2	13		2	1	1	1	2	1	1	2	2	1	2	1	2	1	1	2	2	2	2	2		1	4	4	4	4	4	4	3	4	3
ARTICLE 0402	0.297318	MM0800	MM	0800	2016-02-20	CALL TO LABEL SUGAR IN FIZZY DRINKS THE TEASPOON	3	N/S	9	N/S	167	5	2	2	2	4	6		1	2	2	1	2	2	2	2	1	1	2	2	2	2	2	2	2	2	2	2		1	2	2	4	4	2	4	3	3	4
ARTICLE 0403	0.0641358	TA0801	TA	0801	2016-02-20	Call for sugar warnings on kids' drinks	4	29	1	NEWS	90	8	3	2	2	4	6		1	2	2	2	2	2	2	2	1	2	2	2	2	2	2	2	2	2	2	2		1	2	4	4	4	2	4	4	3	4
ARTICLE 0404	0.109743	QU0802	QU	0802	2016-02-20	Force supermarkets to cut sugar, says Sainsbury's boss; Ministers must impose targets on stores to make a difference, admits head of grocery chain	4	15	1	NEWS	452	4	1	2	2	2	14		2	2	2	1	1	1	1	1	2	2	2	1	1	2	1	2	2	2	2	2		1	4	4	4	4	4	4	3	4	4
ARTICLE 0405	0.414943	QU0803	QU	0803	2016-02-20	There is no silver bullet to combat obesity; Helping children to live healthier lives is crucial, but a tax on sugar alone will not solve the problem	4	23	2	EDITORIAL	810	4	1	2	2	2	4		2	2	2	2	2	1	1	1	2	2	1	1	1	1	1	2	1	2	2	2		1	4	4	4	4	4	4	1	4	4
ARTICLE 0406	0.100157	QU0804	QU	0804	2016-02-20	Sugar: Why our obsession with 'the new smoking' threatens to overwhelm us all; We waited half a century to give up tobacco, but there is no excuse with sugar - we know it's killing us	3	N/S	4	FEATURES	1804	2	1	2	2	3	3		1	1	2	1	2	1	1	1	1	1	2	2	1	1	1	2	2	2	2	2		1	3	3	4	4	4	3	3	3	3
ARTICLE 0408	0.188693	QU0806	QU	0806	2016-02-20	Fizzy drinks need clearer sugar labels, councils say	4	31	1	NEWS	262	3	1	2	2	4	6		1	2	2	1	2	2	2	2	1	1	2	2	2	2	2	2	2	2	2	2		1	2	2	4	4	2	2	3	3	4
ARTICLE 0409	0.319072	QU0807	QU	0807	2016-02-20	Sainsbury's chief calls for compulsory cuts in sugar	4	31	1	NEWS	251	3	1	2	2	2	14		2	2	2	1	2	1	1	1	2	2	2	1	1	2	1	2	2	2	2	2		1	4	4	4	4	2	2	3	4	4
ARTICLE 0410	0.302413	QU0812	QU	0812	2016-02-19	Sugar tax could prevent obesity in almost 4 million people, charities say; Cancer Research UK and the UK Health Forum say introduction of the tax could also reduce health and social care spending by £10m a year	3	N/S	6	SOCIETY	708	1	1	2	2	3	13		2	2	1	1	2	1	1	1	1	2	2	2	2	1	1	2	2	2	2	2		1	3	3	4	4	4	4	3	4	4
ARTICLE 0411	0.344129	QU0813	QU	0813	2016-02-19	Sugar tax could prevent 3.7m from becoming obese, report predicts	4	11	9	N/S	371	11	1	2	2	1	13		2	1	1	1	2	1	2	1	1	2	2	2	2	1	2	2	2	2	2	2		1	3	4	4	4	4	4	3	4	3
ARTICLE 0412	0.0415679	QU0814	QU	0814	2016-02-19	Sugar tax 'sure to reduce obesity'; HEALTH	4	8	1	NEWS	122	2	1	4	2	1	13		2	2	2	1	2	2	2	2	2	2	2	2	2	2	1	2	2	2	2	2		1	4	4	4	4	4	4	2	4	4
ARTICLE 0414	0.0363378	QU0818	QU	0818	2016-02-18	Liverpool campaign shows just how much sugar popular drinks contain; Council hopes giving parents clear information about the hidden sugar content in drinks will help tackle obesity in children	3	N/S	10	ADULT SOCIAL CARE PARTNER ZONE	633	1	1	2	2	4	12		1	1	1	1	2	2	2	2	1	2	2	2	2	2	2	2	2	2	2	2		1	3	3	4	4	4	3	3	3	3
ARTICLE 0415	0.0480104	TA0822	TA	0822	2016-02-17	One lump or 25?; Starbucks hot drink has nearly as much sugar as three Cokes	4	27	1	NEWS	310	8	3	2	4	4	8		2	1	2	1	2	1	1	2	2	1	2	2	2	2	1	2	2	2	2	2		1	4	4	4	4	4	3	3	4	3
ARTICLE 0416	0.0310789	QU0825	QU	0825	2016-02-17	Hot drinks served in high street shops 'contain shocking amounts of sugar'	4	3	9	N/S	211	11	1	2	4	4	8		2	2	2	1	2	2	1	2	2	2	2	2	2	2	2	2	2	2	2	2		1	4	4	4	4	4	3	3	4	4
ARTICLE 0417	0.445762	QU0826	QU	0826	2016-02-17	The sour taste of official anti-sugar rot	4	24	1	NEWS	478	2	1	2	2	2	12		2	2	2	2	2	2	2	2	1	2	2	2	1	2	2	2	2	2	2	2		1	1	4	4	4	4	4	4	4	4
ARTICLE 0418	0.302796	QU0828	QU	0828	2016-02-17	Starbucks, Costa and Caffe Nero respond to 'shocking' sugar levels in hot drinks; The Independent asked Starbucks, Costa, CaffeNero and KFC what they thought	3	N/S	5	BUSINESS NEWS	400	2	1	2	4	4	8		2	2	2	2	2	2	1	2	1	2	2	2	2	2	2	2	2	2	2	2		2	4	4	4	4	4	4	4	4	4
ARTICLE 0419	0.167048	QU0830	QU	0830	2016-02-17	The anti-sugar leaflet they gave my daughter has got it so wrong	4	28	3	COMMENT	714	2	1	2	2	2	12		1	1	2	1	2	2	2	2	1	2	1	2	1	2	2	2	2	2	2	2		1	1	1	4	4	4	4	1	1	1
ARTICLE 0420	0.1932	TA0832	TA	0832	2016-02-17	FATTY LATTES A SUGAR MENACE	4	28	1	NEWS	159	7	3	2	4	4	8		2	2	2	2	2	1	1	2	2	1	2	2	2	2	2	2	2	2	2	2		1	4	4	4	4	4	1	4	4	4
ARTICLE 0421	0.394205	QU0834	QU	0834	2016-02-16	Sugar may be as damaging to the brain as extreme abuse; The fact that drinking sugar or exposure to early life stress reduced the expression of genes critical for brain development is of great concern	3	N/S	7	HEALTH NEWS	858	2	1	4	2	4	3		2	2	2	2	2	2	2	2	1	2	2	2	2	2	2	2	2	2	2	2		1	2	4	4	4	4	4	4	4	4
ARTICLE 0422	0.30275	TA0835	TA	0835	2016-02-16	Sugar app told me why my kids had tooth decay; SINGER'S SHOCK OVER HIDDEN SWEET STUFF ; Says JAMELIA	4	3	4	FEATURES	887	7	3	2	2	4	12		1	1	1	1	2	2	2	2	1	2	2	2	2	2	2	2	2	2	2	2		1	1	4	4	4	4	1	1	1	1
ARTICLE 0424	0.106963	MM0837	MM	0837	2016-02-15	700 A DAY HIT BY DIABETES; Dire warning over the timebomb facing NHS Major alert as diabetes rates soar	1	1,4	1	NEWS	289	6	2	2	4	1	2		2	2	2	1	2	2	2	2	2	1	1	2	1	2	2	2	2	2	2	2		1	4	1	4	4	4	4	1	4	1
ARTICLE 0425	0.452143	QU0839	QU	0839	2016-02-14	Toddler treats vanish from sugar-check app	4	13	4	FEATURES	694	3	1	2	4	3	12		1	2	1	1	2	1	1	2	1	2	2	2	1	1	1	2	2	2	2	1	Natrual vs added sugar	1	1	4	4	4	4	1	1	1	4
ARTICLE 0426	0.496828	QU0840	QU	0840	2016-02-14	Jamie's tax to fund drinking fountains in parks	4	13	4	FEATURES	187	3	1	4	2	1	13		2	2	2	2	2	2	1	1	1	2	2	2	2	2	1	1	2	2	2	2		1	3	4	4	4	4	4	4	4	4
ARTICLE 0427	0.371736	TA0843	TA	0843	2016-02-13	Sugar tax dumped	2	2	1	NEWS	69	7	3	2	2	1	13		2	2	2	1	2	2	1	1	2	2	2	2	2	2	1	2	2	2	2	2		1	4	4	4	4	4	4	3	4	4
ARTICLE 0428	0.217722	QU0844	QU	0844	2016-02-13	Sugar tax is ruled out in obesity fight	4	4	1	NEWS	230	3	1	2	2	3	13		2	2	2	1	2	2	1	1	2	2	2	2	2	2	1	2	2	2	2	2		1	4	4	4	4	4	4	3	4	4
ARTICLE 0429	0.292775	QU0845	QU	0845	2016-02-11	Olympian's plea for a sugar 'obesity' tax	4	4	9	N/S	241	11	1	4	2	1	13		2	2	2	1	2	1	2	2	2	2	2	2	2	2	1	2	2	2	2	2		1	4	4	4	4	4	4	2	4	4
ARTICLE 0431	0.398962	MM0847	MM	0847	2016-02-10	COCA-COLA STILL FIZZING DESPITE SUGAR TAX	3	N/S	9	N/S	164	5	2	4	3	2	5		2	2	2	2	2	2	1	2	2	2	2	2	1	2	1	2	2	2	2	2		2	4	4	4	4	4	4	4	4	4
ARTICLE 0432	0.360617	QU0848	QU	0848	2016-02-10	Olympian James Cracknell backs call for tax on sugary drinks; Double gold medallist warns of national crisis in Policy Exchange report that also calls for annual BMI checks for children	3	N/S	6	SOCIETY	296	1	1	2	2	1	13		2	2	2	1	2	1	2	2	2	2	2	2	2	1	1	2	2	2	2			1	4	4	4	4	4	4	2	4	4
ARTICLE 0434	0.126707	QU0850	QU	0850	2016-02-10	Schools should stop 'fat shaming' overweight children and give them advice to lose weight, says report; New report by Olympian and adventurer James Cracknellalso backs a sugar tax	3	N/S	7	HEALTH NEWS	475	2	1	2	2	1	13		2	1	2	1	2	1	2	2	2	2	1	2	2	1	2	2	2	2	2	2		1	4	4	4	4	4	4	3	4	3
ARTICLE 0435	0.321521	QU0852	QU	0852	2016-02-10	Olympic star Joins call for tax on sugar	4	6	1	NEWS	277	3	1	2	2	1	13		2	2	2	1	2	1	1	2	1	2	2	2	2	1	2	2	2	2	2	2		1	4	4	4	4	4	4	3	4	4
ARTICLE 0437	0.114152	MM0856	MM	0856	2016-02-08	ACT NOW ON SUGAR OR I WILL GO NINJA', JAMIE WARNS PM	3	N/S	9	N/S	525	5	2	2	2	3	13		2	1	1	1	2	1	1	1	1	2	2	2	2	1	1	2	2	2	2	2		1	3	3	4	4	4	4	3	4	3
ARTICLE 0438	0.0227112	QU0857	QU	0857	2016-02-08	Jamie's threat to go 'ninja' on ministers over sugar tax	4	4	1	NEWS	369	4	1	2	4	3	13		2	2	2	1	2	2	2	2	2	2	2	2	2	2	1	2	2	2	2	2		1	4	4	4	4	4	4	1	4	4
ARTICLE 0440	0.117906	QU0859	QU	0859	2016-02-08	Four in five call for advert ban on junk food	4	7	9	N/S	497	11	1	2	2	1	6		2	1	1	1	2	2	1	1	1	2	1	2	1	1	2	1	2	2	2	2		1	3	3	4	4	4	4	3	4	3
ARTICLE 0441	0.455705	QU0862	QU	0862	2016-02-08	Junk food TV ad ban wins the support of most Scots	3	N/S	9	N/S	381	10	1	2	2	3	6		2	1	1	1	2	2	1	1	1	2	2	2	1	1	2	1	2	2	2	2		1	3	3	4	4	4	4	3	4	3
ARTICLE 0442	0.489838	TA0863	TA	0863	2016-02-08	SUGAR TAX HINT AT JAMIE THREAT	4	16	1	NEWS	186	7	3	4	2	3	13		2	2	2	1	2	2	2	2	2	2	2	2	2	1	1	2	2	2	2	2		1	4	4	4	4	4	4	2	4	4
ARTICLE 0443	0.180778	QU0867	QU	0867	2016-02-07	Childhood obesity is a national emergency, says Jeremy Hunt; Health secretary promises robust action to tackle obesity, as Jamie Oliver says campaigners will 'get more ninja' if sugar tax is not adopted	3	N/S	6	SOCIETY	484	1	1	2	3	3	13		2	1	2	1	2	2	1	1	1	2	2	2	2	1	1	2	2	2	2	2		1	1	4	4	4	4	4	1	4	1
ARTICLE 0445	0.099138	QU0869	QU	0869	2016-02-07	Target parents, not overweight children, says former obesity tsar; Both prevention and treatment are needed when two-thirds of British adults and a third of children need to slim	4	4	1	NEWS	790	2	1	2	3	3	4		2	1	2	2	2	1	1	1	1	1	1	2	1	1	1	2	2	2	2	2		1	4	4	4	4	4	4	1	4	4
ARTICLE 0447	0.00763369	QU0872	QU	0872	2016-02-07	The PM must stand up to Big Food and save our kids from sugar	4	19	2	EDITORIAL	972	3	1	2	2	1	15		1	1	1	1	2	1	1	1	1	2	1	1	1	1	2	2	2	2	2	1	Sports sponsorship	1	1	4	4	4	4	4	1	1	1
ARTICLE 0448	0.0866058	QU0873	QU	0873	2016-02-07	Jamie fears PM's war on sugar may dissolve	4	13	1	NEWS	406	3	1	2	2	1	15		2	2	2	1	2	1	1	2	1	2	1	1	1	1	2	2	2	2	2	1	Sports sponsorship	1	4	4	4	4	4	4	1	4	4
ARTICLE 0449	0.370371	QU0878	QU	0878	2016-02-04	Why a tax on fizzy drinks would help tackle the UK's £10bn diabetes epidemic; More than one in 20 people in the UK has type 2 diabetes, with consumption of sugary drinks proven to be a direct cause. Failing to tax them is irresponsible	3	N/S	5	GUARDIAN SUSTAINABLE BUSINESS	815	1	1	3	2	1	2		1	2	1	1	2	1	2	2	1	1	2	1	1	1	2	1	2	2	2	2		1	2	2	4	4	4	4	2	2	2
ARTICLE 0450	0.259961	QU0879	QU	0879	2016-02-04	A sugar tax won't work. Here's why; They might not grab headlines or have celebrity backing, but there are better ways to tackle obesity than a blunt rise in cost	3	N/S	5	GUARDIAN SUSTAINABLE BUSINESS	712	1	1	3	4	2	13		2	2	2	1	2	1	1	1	2	2	1	1	2	1	2	2	2	2	2	2		1	4	4	4	4	4	4	1	4	4
ARTICLE 0451	0.430847	MM0885	MM	0885	2016-03-30	IRN BRU FACES SUGAR TAX THREAT	3	N/S	9	N/S	142	5	2	3	3	2	5		2	2	2	2	2	2	1	2	2	2	2	2	1	2	2	2	1	2	2	2		2	4	4	4	4	4	4	4	4	4
ARTICLE 0452	0.228601	QU0887	QU	0887	2016-03-30	Sweet relief from sugar tax	2	2	5	BUSINESS	329	4	1	3	3	3	13		2	2	2	2	1	2	1	1	2	2	2	2	2	2	2	2	2	2	2	2		2	4	4	4	4	4	4	4	4	4
ARTICLE 0453	0.14626	QU0888	QU	0888	2016-03-30	Irn-Bru maker sweetens investors with profit rise and vow to cut down sugar	4	3	5	BUSINESS	410	4	1	2	2	2	5		2	2	2	1	2	2	1	1	2	2	2	2	1	2	2	2	1	1	2	2		1	4	4	4	4	4	4	3	4	4
ARTICLE 0454	0.382387	MM0890	MM	0890	2016-03-30	Sugar off menu at Barr	4	47	5	BUSINESS	183	6	2	2	2	3	8		2	2	2	2	1	2	1	2	2	2	1	2	1	2	2	2	2	2	2	2		2	4	4	4	4	4	4	4	4	4
ARTICLE 0455	0.340679	QU0891	QU	0891	2016-03-30	AG Barr cautious on change for Irn-Bru after sugar shock	4	9	9	N/S	518	11	1	3	3	2	8		2	2	2	2	2	2	1	2	2	2	2	2	1	2	2	2	1	1	2	2		2	4	4	4	4	4	4	4	4	4
ARTICLE 0456	0.337001	TA0895	TA	0895	2016-03-30	IRN BRU? NOW IT'S IRN FEW	4	41	4	FEATURES	164	7	3	3	3	2	8		2	2	2	2	1	2	1	2	2	2	2	2	1	2	2	2	1	2	2	2		2	4	4	4	4	4	4	4	4	4
ARTICLE 0457	0.0592373	QU0900	QU	0900	2016-03-29	Irn-Bru maker plays down financial impact of sugar tax; Scottish soft drinks maker AG Barr reiterates annoyance at levy but says it will change its recipes to adapt to the measure	3	N/S	5	BUSINESS	581	1	1	2	2	3	8		2	2	2	1	1	2	1	2	2	2	1	2	1	2	2	2	1	2	2	2		1	4	4	4	4	4	4	3	4	4
ARTICLE 0458	0.356651	QU0902	QU	0902	2016-03-29	Irn Bru maker AG Barr is going to put less sugar in its drinks; AG Barr also makes KA, Rubicon, Snapple and Tizer	3	N/S	5	BUSINESS NEWS	379	2	1	3	3	2	8		2	2	2	2	1	1	1	2	2	2	2	2	1	2	2	2	1	1	2	2		2	4	4	4	4	4	4	4	4	4
ARTICLE 0460	0.0672668	QU0908	QU	0908	2016-03-28	All eyes on AG Barr for sugar tax impact	4	24	9	N/S	358	11	1	3	3	3	5		2	2	2	2	2	2	1	2	2	2	2	2	1	2	2	2	2	2	2	2		2	4	4	4	4	4	4	4	4	4
ARTICLE 0461	0.322596	TA0909	TA	0909	2016-03-28	Smoothie devil; FRUIT DRINKS CONTAIN MORE SUGAR THAN COCA-COLA	4	26	1	NEWS	202	7	3	2	2	3	20	Hidden sugars	1	2	1	2	2	2	2	2	2	2	2	2	1	2	2	2	2	2	2	2		1	4	4	4	4	4	1	4	1	4
ARTICLE 0462	0.281478	QU0911	QU	0911	2016-03-27	Trading firms never tire of hunt for punters; Owners of financial spread-betting companies tend to do well, unlike four-fifths of their customers. Hence the need for new ones	3	N/S	5	BUSINESS	617	1	1	3	3	2	13		2	2	2	2	1	2	1	2	2	2	2	2	2	2	2	2	2	2	2	2		2	4	4	4	4	4	4	4	4	4
ARTICLE 0464	0.422861	QU0913	QU	0913	2016-03-27	How sugar tax may cost twice what it brings in	4	32	4	FEATURES	222	4	1	4	4	2	13		2	2	2	2	2	2	2	2	2	2	2	2	2	2	2	2	2	2	1	2		2	4	4	4	4	4	4	4	4	4
ARTICLE 0465	0.128742	QU0915	QU	0915	2016-03-27	Sweet milkshakes escape sugar tax	4	18	1	NEWS	668	3	1	2	2	3	13		2	2	2	1	2	1	1	1	1	1	2	2	2	2	2	2	2	1	2	2		1	1	1	4	4	4	1	3	4	4
ARTICLE 0466	0.395369	QU0918	QU	0918	2016-03-25	Bring it on, Osborne tells fizzy drink makers aiming to challenge the sugar tax	4	14	1	NEWS	457	4	1	4	4	3	18		2	2	2	2	2	2	1	1	2	2	2	2	2	2	2	2	2	2	2	2		2	4	4	4	4	4	4	4	4	4
ARTICLE 0468	0.0365774	QU0923	QU	0923	2016-03-24	Fruit drinks marketed at children 'unacceptably high in sugar'; Smoothies were found to have the highest levels of sugar on average	3	N/S	7	HEALTH NEWS	543	2	1	2	3	3	9		2	2	2	2	2	2	1	1	2	2	2	1	1	1	2	2	2	2	2	2		1	1	4	4	4	4	1	4	4	4
ARTICLE 0469	0.384619	TA0924	TA	0924	2016-03-24	Sugar in smoothie tops fizz	4	21	1	NEWS	130	7	3	2	3	3	9		2	2	2	2	2	2	2	2	2	2	2	2	1	2	2	2	2	2	2	2		1	1	4	4	4	4	1	4	4	4
ARTICLE 0470	0.281464	QU0928	QU	0928	2016-03-23	Fruit juices and smoothies contain 'unacceptably high' levels of sugar; 'Healthy' drinks marketed to children often contain as much sugar in one portion as a child should consume in a day, say researchers	3	N/S	6	SOCIETY	858	1	1	2	2	3	9		1	2	2	1	2	1	1	1	2	2	2	1	1	1	2	2	2	2	2	2		1	3	4	4	4	4	1	3	3	4
ARTICLE 0471	0.207286	QU0929	QU	0929	2016-03-23	Sugar: Can you separate the fact from fiction in our quiz?; Test yourself with our sugar-themed teaser	3	N/S	4	FEATURES	272	2	1	2	2	1	4		2	1	1	2	2	2	2	2	1	1	2	2	1	2	2	2	2	2	2	2		1	3	3	4	4	4	4	3	4	3
ARTICLE 0473	0.463949	QU0935	QU	0935	2016-03-22	Is sugar bad for you?: How it can raise the risk of serious disease; Insulin has a part to play in the harm sugar can cause	3	N/S	4	FEATURES	782	2	1	2	2	3	3		2	1	2	1	2	2	2	1	1	1	2	2	1	2	2	2	2	2	2	2		1	3	3	4	4	4	1	3	4	3
ARTICLE 0474	0.118859	QU0938	QU	0938	2016-03-21	Soft-drinks makers consider legal action as they warn sugar tax could jeopardise sector	1	1	5	BUSINESS	236	4	1	4	4	2	13		2	2	2	2	1	2	1	1	2	2	2	2	2	2	2	2	2	1	2	2		1	4	4	4	4	4	4	4	4	4
ARTICLE 0475	0.0260683	QU0939	QU	0939	2016-03-21	Soft-drinks tax will cost us jobs and investment without cutting obesity	2	2	5	BUSINESS	1008	4	1	2	3	2	13		2	2	2	1	1	1	1	1	2	1	2	2	2	2	2	2	2	2	1	2		1	4	1	4	4	4	4	1	4	4
ARTICLE 0476	0.48677	QU0942	QU	0942	2016-03-21	Sugar tax will 'push the; poor further into poverty'	4	11	9	N/S	354	11	1	2	3	2	13		2	2	2	1	2	2	2	2	2	1	2	2	2	2	2	2	2	2	2	1	Inequality	1	4	4	4	3	4	4	4	4	4
ARTICLE 0477	0.210466	QU0946	QU	0946	2016-03-21	Sugar tax: soft drinks makers including Coca-Cola consider suing the Government; Industry bosses are reportedly drawing up plans for a legal challenge to the tax	3	N/S	5	BUSINESS NEWS	402	2	1	3	3	2	13		2	2	2	1	1	2	1	2	2	2	2	2	2	2	2	2	2	1	2	2		2	4	4	4	4	4	4	4	4	4
ARTICLE 0478	0.31308	QU0948	QU	0948	2016-03-21	Poverty and inequality driving obesity epidemic, says new study	3	N/S	9	N/S	479	10	1	2	3	2	13		2	2	2	1	2	2	2	2	2	1	2	1	2	2	2	2	2	2	2	1	Inequality	1	4	1	4	1	4	4	4	4	4
ARTICLE 0479	0.485117	QU0949	QU	0949	2016-03-21	Aidan Smith: Forget Lady Penelope, it's Lady Elaine by a mile	3	N/S	9	N/S	933	10	1	2	2	3	11		2	1	2	1	2	1	2	2	1	2	2	2	1	2	2	2	2	1	2	2		1	2	4	4	2	4	4	2	4	2
ARTICLE 0480	0.0666924	QU0952	QU	0952	2016-03-21	Cameron: I blame Osborne; Chancellor 'messed up' cuts, PM told colleague PM blames chancellor for welfare row	1	1,6,7	1	NEWS	877	3	1	4	4	2	18		2	2	2	2	2	2	1	2	2	2	2	2	1	2	2	2	2	2	2	2		2	4	4	4	4	4	4	4	4	4
ARTICLE 0482	0.475489	TA0954	TA	0954	2016-03-20	Osborne's taxing poverty not sugar	4	28	9	N/S	640	8	3	2	2	2	13		2	1	2	1	2	2	2	1	1	2	2	1	2	1	2	2	2	2	2	2		1	3	3	4	3	4	4	3	4	3
ARTICLE 0483	0.42704	TA0955	TA	0955	2016-03-20	Anti-sugar guru in a sticky situation; Chief Medical Officer claims fizzy drinks and ice cream on expenses	4	6	1	NEWS	419	8	3	2	2	3	20	Hypcorisy	2	2	2	1	2	2	2	2	2	2	2	2	1	2	2	2	2	2	2	2		1	4	4	4	4	4	4	3	4	4
ARTICLE 0484	0.0570243	QU0956	QU	0956	2016-03-20	Drinks makers consider legal action against sugar tax; New tax will add 24p a litre to soft drinks with the highest sugar content and cost £1bn to implement	3	N/S	5	BUSINESS	511	1	1	2	3	3	18		2	2	2	2	1	2	1	1	2	2	1	2	1	2	2	2	2	2	1	2		2	4	4	4	4	4	4	4	4	4
ARTICLE 0487	0.379492	QU0962	QU	0962	2016-03-20	The sugar tax is a great idea. Why not go after processed foods too?; At long last, there is a plan to improve children's health, but it must be the start of a more widespread campaign	3	N/S	2	OPINION	1098	1	1	2	2	1	13		2	1	1	1	2	2	1	1	1	1	1	1	2	2	1	2	1	2	2	2		1	3	3	4	3	4	3	3	4	3
ARTICLE 0489	0.173864	TA0964	TA	0964	2016-03-20	£1BN COST OF SUGAR TAX PLAN	4	14	1	NEWS	223	7	3	4	4	2	13		2	2	2	1	2	2	1	2	2	2	1	2	2	2	1	2	2	2	1	2		2	4	4	4	4	4	4	4	4	4
ARTICLE 0490	0.107951	QU0966	QU	0966	2016-03-20	A two-year wait for a sugar tax robs this war on obesity of fizz	4	23	1	NEWS	966	3	1	2	2	1	16		1	2	2	1	2	1	1	1	1	1	1	2	1	1	2	1	2	2	2	2		1	3	3	4	4	2	3	3	3	4
ARTICLE 0491	0.471328	QU0968	QU	0968	2016-03-20	Savings reform 'could leave millions in old-age poverty'	4	4	1	NEWS	834	3	1	4	4	3	18		2	2	2	2	2	2	1	2	2	2	2	2	1	2	2	2	2	2	2	2		2	4	4	4	4	4	4	4	4	4
ARTICLE 0492	0.459997	QU0969	QU	0969	2016-03-20	Fat chance that sugar tax is the answer, Jamie	4	7	1	NEWS	755	3	1	2	2	3	13		2	2	2	1	2	2	2	2	1	1	1	1	2	2	2	2	2	2	2	1	Inequality	1	3	3	4	3	4	1	3	4	4
ARTICLE 0493	0.397902	QU0970	QU	0970	2016-03-20	Soft drink giants prepare to sue over sugar tax; New blow to Osborne as Coca-Cola leads backlash and economists warn that he has no hope of hitting surplus target Budget piles pressure on chancellor	1	1,2	5	BUSINESS	583	3	1	4	4	3	18		2	2	2	2	2	2	1	2	2	2	2	2	1	2	2	2	2	2	2	2		2	4	4	4	4	4	4	4	4	4
ARTICLE 0494	0.223498	QU0971	QU	0971	2016-03-20	THOU SHALI NOT SIN (unless you've paid the tax); The soft drinks industry reeled in shock at last week's swingeing sugar tax. Now other industries fear similar intervention in the name of public health, writes Peter Evans	4	5	5	BUSINESS	2043	3	1	2	2	3	13		2	1	2	1	1	1	1	1	2	1	2	1	2	1	1	2	1	1	2	1	Celebrity support	1	4	1	4	4	4	4	3	4	3
ARTICLE 0495	0.167693	MM0973	MM	0973	2016-03-20	Budget makes bitter reading	4	26	2	EDITORIAL	701	6	2	3	3	2	13		2	2	2	1	2	2	2	2	1	2	2	2	2	2	2	2	2	2	2	2		2	4	4	4	4	4	4	4	4	4
ARTICLE 0496	0.486775	MM0974	MM	0974	2016-03-19	...AS PM REFUSES TO BUDGE OVER FIZZY DRINK LEVY	3	N/S	9	N/S	169	5	2	2	2	3	13		2	2	2	1	2	2	2	2	1	2	2	2	2	2	2	2	2	2	2	2		1	3	4	4	4	4	4	2	4	4
ARTICLE 0498	0.179173	QU0977	QU	0977	2016-03-19	Sugar tax will not be applied to foods as Cameron tells of battle with his children's diets	4	13	1	NEWS	268	4	1	2	2	3	13		2	2	2	1	2	2	2	2	1	2	1	2	2	2	2	2	2	2	2	2		1	3	4	4	4	4	4	3	4	4
ARTICLE 0500	0.241668	MM0981	MM	0981	2016-03-19	Why must manufacturers be punished for their customers' obesity?	4	15	1	NEWS	263	6	2	1	3	3	13		2	2	2	1	2	2	1	1	2	1	2	2	2	2	2	2	2	2	2	2		1	4	4	4	4	4	4	4	4	4
ARTICLE 0501	0.197669	MM0982	MM	0982	2016-03-19	THE BUDGET war on sugar[...]	4	31	9	N/S	41	6	2	3	4	3	13		2	2	2	2	2	2	2	2	2	2	2	2	2	2	2	2	2	2	2	1	Hypocrisy	2	4	4	4	4	4	4	4	4	4
ARTICLE 0502	0.318349	QU0986	QU	0986	2016-03-19	Will the sugar tax be all fizz or a weighty blow against obesity?; Chancellors have dabbled in social engineering before, but incentives and punishments don't always do the trick	3	N/S	8	POLITICS	797	1	1	2	2	3	13		2	2	2	1	2	2	2	2	2	1	1	2	2	2	1	1	2	2	2	2		1	3	2	4	4	4	4	3	4	4
ARTICLE 1303	0.503824	TA0990	TA	0990	2016-03-19	So a Coke's now £700k yet I can sugar my coffee for sweet FA	4	33	4	FEATURES	471	7	3	2	3	2	13		2	2	2	1	2	2	2	2	2	1	2	2	2	2	2	2	2	2	2	2		2	4	4	4	4	4	4	3	4	4
ARTICLE 0508	0.340988	MM0997	MM	0997	2016-03-18	IF I WERE OSBORNE I COULDN'T SLEEP AT NIGHT'	3	N/S	9	N/S	541	5	2	3	3	2	13		2	2	2	2	2	2	2	2	2	1	2	2	2	2	1	2	2	2	2	2		2	4	4	4	4	4	4	4	4	4
ARTICLE 0509	0.073249	MM0998	MM	0998	2016-03-18	THE SUGAR TAX BACKLASH	3	N/S	9	N/S	741	5	2	3	3	2	13		2	2	2	1	2	2	1	2	2	1	2	2	2	2	1	2	2	2	2	2		1	4	3	4	2	4	4	4	4	4
ARTICLE 0510	0.342793	MM0999	MM	0999	2016-03-18	... AND IT'S NOT BEEN A SWEET SUCCESS ABROAD	3	N/S	9	N/S	252	5	2	3	3	2	13		2	2	2	1	2	2	2	2	2	1	2	2	2	2	2	2	2	2	2	2		2	4	4	4	4	4	4	4	4	4
ARTICLE 1306	0.973674	QU1001	QU	1001	2016-03-18	Industry questions 'dubious' £520m sugar levy target	4	5	5	BUSINESS	316	4	1	3	3	2	13		2	2	2	2	2	2	1	1	2	2	1	2	2	2	2	2	2	2	2	2		2	4	4	4	4	4	4	4	4	4
ARTICLE 0514	0.118976	QU1010	QU	1010	2016-03-18	Sugar tax on its own is 'not enough to tackle obesity'; Budget 2016	4	10	1	NEWS	499	2	1	2	2	3	14		1	1	2	1	2	1	1	1	2	1	2	2	1	2	2	2	2	2	2	2		1	3	3	4	3	4	4	3	3	3
ARTICLE 0516	0.475351	QU1017	QU	1017	2016-03-18	Swinney wants details of sugar tax impact	4	10	1	NEWS	467	3	1	2	3	3	13		2	2	2	1	1	2	1	1	2	1	2	2	2	2	1	2	2	2	2	2		1	4	1	4	4	4	4	1	4	4
ARTICLE 0518	0.28791	TA1020	TA	1020	2016-03-17	THE IRN CHANCELLOR; Disabled have benefits slashed to cure Osborne's austerity hangover ; He desperately unveils sugar tax & oil boost to hide his financial failings ; BUDGET 2016 ; DAILY RECORD Thursday, March 17, 2016 MORE AT www.DAILYRECORD.CO.UK BUDGET 2016 POOR PAY PRICE OF OSBORNE'S TAX CUTS FOR THE RICH DAILY RECORD Thursday, March 17, 2016 MORE AT www.DAILYRECORD.CO.UK BUDGET 2016 POOR PA…	1	1,6,7	1	NEWS	1904	9	3	2	2	3	13		2	2	2	1	1	2	1	1	1	2	1	2	2	2	2	2	2	2	2	2		1	3	4	4	4	4	4	3	4	4
ARTICLE 0519	0.0547603	MM1022	MM	1022	2016-03-17	GEORGE'S AWESOME GAMBLE	3	N/S	9	N/S	754	5	2	3	2	3	13		2	2	2	1	2	2	2	2	2	2	2	2	2	2	1	2	2	2	2	2		1	4	4	4	4	4	4	2	4	4
ARTICLE 0520	0.327506	TA1024	TA	1024	2016-03-17	A GLUM AND COKE; SUGAR AND SPITE BUDGET: CHANCELLOR'S FAILURES Osborne uses sugar tax to mask economic misery His 'good times' boasts a myth as UK deficit soars	4	4,5	1	NEWS	1985	8	3	2	2	1	13		2	2	2	1	2	2	1	2	1	2	1	2	2	2	2	2	2	2	2	2		1	3	4	4	4	4	4	3	4	4
ARTICLE 0521	0.295019	QU1026	QU	1026	2016-03-17	Business Insight AG Barr	2	2	5	BUSINESS	299	4	1	3	3	2	5		2	2	2	2	2	2	1	1	2	2	2	2	1	2	2	2	1	2	2	2		2	4	4	4	4	4	4	4	4	4
ARTICLE 0522	0.0478102	QU1028	QU	1028	2016-03-17	Speech unspun; Budget 2016 ; After a statement that mentioned 'the next generation' 18 times, Marion Dakers reads between the lines of the announcements, and reaction to them, to gauge whether George Osborne achieved his political objectives	4	8	1	NEWS	743	4	1	2	2	1	13		2	2	2	1	2	2	1	2	2	2	1	2	2	2	2	2	2	2	2	2		1	4	4	4	4	4	4	2	4	4
ARTICLE 0523	0.343191	QU1029	QU	1029	2016-03-17	Oil companies bounce back after double-whammy boost	4	11	5	BUSINESS	874	4	1	4	4	2	13		2	2	2	2	1	2	2	2	2	2	2	2	2	2	2	2	2	2	2	2		2	4	4	4	4	4	4	4	4	4
ARTICLE 0524	0.434151	QU1032	QU	1032	2016-03-17	Sugar tax causes a stir in battle against childhood obesity; Soft drinks levy Chancellor promises to save a generation with surprise move as industry share prices plummet	2	2,3	1	NEWS	1077	4	1	2	2	3	13		2	1	1	1	1	2	1	1	1	1	1	2	2	2	2	2	2	2	2	2		1	3	3	4	4	4	4	3	4	3
ARTICLE 0525	0.392976	QU1033	QU	1033	2016-03-17	Osborne sugars the pill; Chancellor announces tax on soft drinks to fight childhood obesity and levies on big business to fund tax cuts Chancellor's levy on soft drinks companies forms key element of raid on big business	1	1,2	1	NEWS	1122	4	1	2	2	3	13		2	2	1	1	1	2	1	1	2	2	1	2	2	2	2	2	2	2	2	2		1	4	4	4	4	4	4	2	4	4
ARTICLE 0526	0.494652	QU1034	QU	1034	2016-03-17	Scots face higher tax; SNP's refusal to follow Chancellor's 40p rate income tax break could leave workers paying £400 more a year ; Higher taxes in Scotland than rest of UK to 'send message saying closed for business'	1	1,2	1	NEWS	1132	4	1	2	2	3	13		2	2	2	1	1	2	1	1	2	2	1	2	2	2	2	2	2	2	2	2		2	4	4	4	4	4	4	2	4	4
ARTICLE 0527	0.213032	MM1035	MM	1035	2016-03-17	Jamie jubilant over shock sugar tax on soft drinks; WITH THE BUDGET 2016	2	2,3	1	NEWS	819	6	2	2	2	3	13		2	1	1	1	1	2	1	1	1	2	1	2	2	2	2	2	2	2	2	2		1	3	4	4	4	4	4	3	4	3
ARTICLE 0528	0.163304	QU1036	QU	1036	2016-03-17	Coca-Cola and other soft drinks firms hit back at sugar tax plan; Drinks makers say Osborne's new levy will not reduce obesity, while analysts suggest it could be hidden in smaller pack sizes	3	N/S	5	BUSINESS	888	1	1	2	3	2	13		2	2	2	1	1	2	1	1	2	2	2	2	2	2	2	2	2	2	2	2		1	4	1	4	4	4	4	1	4	4
ARTICLE 0531	0.336666	QU1039	QU	1039	2016-03-17	Budget 2016: IFS savages tax claims as 'rhetorical nonsense'; Institute for Fiscal Studies calls Osborne's points about lower income jobs disingenuous and slams fuel duty freeze	3	N/S	1	UK NEWS	710	1	1	3	3	2	13		2	2	2	1	2	2	2	2	1	2	2	2	2	2	2	2	2	2	2	2		1	4	4	4	4	4	4	2	4	4
ARTICLE 0532	0.217931	QU1040	QU	1040	2016-03-17	Coca-Cola hits back at sugar tax plan; Drinks maker says production of lower-calorie beverages, not price hike, is better strategy to reduce obesity	3	N/S	5	BUSINESS	484	1	1	2	3	2	13		2	2	2	1	1	2	1	1	2	2	2	2	2	2	2	2	2	2	2	2		1	4	4	4	4	4	4	1	4	4
ARTICLE 0533	0.154541	QU1041	QU	1041	2016-03-17	Budget 2016: Osborne 'has only 50-50 chance' of hitting surplus target; Chancellor will have to raise taxes or make further cuts if OBR downgrades its forecasts again, IFS think-tank says	3	N/S	5	BUSINESS	1141	1	1	3	3	3	13		2	2	2	1	2	2	2	2	2	2	2	2	2	2	2	2	2	2	2	2		2	4	4	4	4	4	4	4	4	4
ARTICLE 0536	0.35351	QU1049	QU	1049	2016-03-17	George Osborne backs sugar tax and £3.5bn of Whitehall cuts; Chancellor gives go-ahead to Jamie Oliver initiative, while Office for Budget Responsibility says economy has been dealt permanent blow by 2008-09 crisis	3	N/S	1	UK NEWS	979	1	1	2	2	1	13		2	2	1	2	2	2	2	1	2	2	2	2	2	2	2	2	2	2	2	2		1	4	4	4	4	4	4	4	4	4
ARTICLE 0537	0.193605	QU1050	QU	1050	2016-03-17	Our columnists' verdict on the 2016 budget; Has George Osborne's sugary bunny sweetened the pill of further cuts, and is this his big pitch for the leadership?	3	N/S	2	OPINION	1157	1	1	2	3	3	13		2	2	2	1	2	2	2	1	1	1	1	2	2	2	1	2	2	2	2	2		1	3	1	4	4	4	4	1	4	4
ARTICLE 0540	0.0205955	QU1053	QU	1053	2016-03-17	Jeremy Corbyn says budget has 'unfairness at its very core'; In one of his strongest displays, Labour leader accuses George Osborne of failing all his own tests and setting up 'mates' rates' for big corporations	3	N/S	1	UK NEWS	627	1	1	2	4	1	13		2	2	1	2	2	2	2	2	1	2	2	2	2	2	2	2	2	2	2	2		1	1	1	4	4	4	4	4	4	4
ARTICLE 0541	0.0660204	QU1055	QU	1055	2016-03-17	George Osborne unveils sugar tax in eighth budget as growth forecast falls; · Proceeds of levy on soft drinks to fund school sports · Cuts to business rates, capital gains and corporation tax · Income tax personal allowance increased · Growth forecast down from 2.4% to 2%	3	N/S	1	UK NEWS	1028	1	1	3	3	3	13		2	2	2	2	2	2	2	2	2	2	1	2	2	2	1	2	2	2	2	2		2	4	4	4	4	4	4	4	4	4
ARTICLE 0542	0.257663	QU1056	QU	1056	2016-03-17	Oil firms and housebuilders climb but soft drinks decline after budget; Tax changes lift oil companies but sugar tax sends Britvic and AG Barr lower	3	N/S	5	BUSINESS	443	1	1	4	4	3	5		2	2	2	1	2	2	1	2	2	2	1	2	1	2	2	2	2	2	2	2		2	4	4	4	4	4	4	4	4	4
ARTICLE 0543	0.418819	QU1063	QU	1063	2016-03-17	Heading here	4	22	9	N/S	650	11	1	4	4	2	5		2	2	2	2	2	2	1	1	2	2	2	2	1	2	2	2	2	2	2	2		2	4	4	4	4	4	4	4	4	4
ARTICLE 0544	0.319891	QU1064	QU	1064	2016-03-17	A partisan performance as prize of deficit reduction disappears over the horizon like the setting sun	4	24	9	N/S	947	11	1	4	4	2	7		2	2	2	2	1	2	2	2	2	2	2	2	2	2	2	2	2	2	2	2		2	4	4	4	4	4	4	4	4	4
ARTICLE 0545	0.495155	QU1066	QU	1066	2016-03-17	Taxman declares war on obesity	4	3	1	NEWS	305	2	1	2	2	3	4		1	1	1	2	2	2	2	2	1	1	2	2	1	2	1	2	2	2	2	2		1	3	3	4	4	4	4	3	3	3
ARTICLE 0546	0.118453	QU1067	QU	1067	2016-03-17	Fizzy drinks tax to raise £500m a year; COVER STORY	4	4	5	BUSINESS	1057	2	1	2	2	3	13		2	1	1	1	2	2	1	1	2	2	1	2	2	2	2	2	2	2	2	2		1	4	4	4	4	4	4	3	4	3
ARTICLE 0547	0.16209	QU1069	QU	1069	2016-03-17	Smoothies can only be one of five a day, Public Health England warns; Agency recommends drinking no more than 150ml of smoothie per day due to high sugar content	3	N/S	1	HOME NEWS	327	2	1	2	3	3	12		2	2	2	1	2	2	2	2	2	1	2	2	1	2	2	2	2	2	2	2		1	4	1	4	4	4	1	3	4	4
ARTICLE 0548	0.169525	QU1072	QU	1072	2016-03-17	Coca Cola says sugar tax will not reduce childhood obesity; Leendert Den Hollander, vice-president and general manager of Coca-Cola, said a sugar tax was the wrong way to address the issue	3	N/S	5	BUSINESS NEWS	445	2	1	2	3	3	13		2	2	2	1	1	2	1	1	2	2	1	2	2	2	2	2	2	2	2	2		1	4	4	4	4	4	4	1	4	4
ARTICLE 0549	0.357872	QU1075	QU	1075	2016-03-17	Jamie Oliver performs 'sugar tax' dance after Budget announcement but insists appearance at Westminster was a 'fluke'; The celebrity chef said he just happened to be walking past Parliament when the levy was announced	3	N/S	10	PEOPLE	552	2	1	4	2	1	13		2	2	1	2	2	2	2	2	2	2	1	2	2	2	2	2	2	2	2	2		2	4	4	4	4	4	4	4	4	4
ARTICLE 0550	0.307807	QU1076	QU	1076	2016-03-17	Will the sugar tax stop children having fizzy drinks and will it really make Britain less fat?; The Big Question: Kashmira Gander and Charlie Cooper explain what you need to know about the new tax	3	N/S	8	UK POLITICS	611	2	1	2	2	3	13		2	2	2	1	2	2	1	1	1	1	1	2	2	2	1	2	2	2	2	2		1	1	1	4	4	4	4	3	4	4
ARTICLE 0551	0.0272772	QU1078	QU	1078	2016-03-17	A bittersweet Budget; Editorials Beyond the headline measures was a grim picture of missed targets, indebtedness - and jam the day after tomorrow	2	2	3	COMMENT	598	2	1	4	4	3	13		2	2	1	2	2	2	2	2	2	2	1	2	2	2	2	2	2	2	2	2		2	4	4	4	4	4	4	4	4	4
ARTICLE 0552	0.178654	QU1079	QU	1079	2016-03-17	Sugar tax hides the bitter truth of Treasury's £55bn black hole; Budget 2016 * Fizzy drink levy predicted to raise £500m to spend on school sport, but manufacturers fear job losses * Chancellor ignores OBR warning to reassess his tax and spending plans in the light of a deteriorating outlook	4	6	1	NEWS	1482	2	1	2	2	3	13		2	1	1	1	1	2	1	1	2	2	1	2	2	2	2	2	2	2	2	2		1	4	4	4	4	4	4	3	4	3
ARTICLE 0553	0.327849	TA1082	TA	1082	2016-03-17	IRN BRUTE; Osborne sugar hit on our other national drink ; makers 'disappointed' they're being singled out	1	1	1	NEWS	85	7	3	2	2	3	20	War on sugar	2	2	2	1	2	2	1	2	2	2	2	2	1	2	2	2	2	2	2	2		2	4	4	4	4	4	4	4	4	4
ARTICLE 0554	0.114354	TA1084	TA	1084	2016-03-17	Pointless sting on Sun readers	4	10	2	EDITORIAL	483	7	3	4	3	2	13		2	2	2	2	2	2	2	2	2	2	1	2	2	2	2	2	2	2	2	2		2	4	4	4	4	4	4	4	4	4
ARTICLE 0555	0.405496	TA1085	TA	1085	2016-03-17	FIZZY RASCAL; STORM OVER CHANCELLOR'S TAX ON POP ; Irn-Bru fans in a rage at surprise rise ; Drinks firms 'blindsided' by Osborne	4	4,5	1	NEWS	640	7	3	2	2	3	13		2	2	1	1	1	2	1	1	2	2	2	2	2	2	2	2	2	2	2	2		1	4	4	4	4	4	4	3	4	4
ARTICLE 0556	0.254335	QU1092	QU	1092	2016-03-17	Fizzy drink tax brings cheers but it's not to everyone's taste	4	7	1	NEWS	698	3	1	2	2	3	13		1	1	1	1	2	2	1	1	2	1	2	2	2	2	2	2	2	2	2	2		1	4	4	4	4	4	4	3	3	3
ARTICLE 0557	0.203883	QU1093	QU	1093	2016-03-17	Sour taste at Irn-Bru maker	4	7	1	NEWS	331	3	1	3	3	2	13		2	2	2	2	1	1	1	1	2	2	2	2	2	2	2	2	2	2	2	2		2	4	4	4	4	4	4	4	4	4
ARTICLE 0558	0.200103	QU1094	QU	1094	2016-03-17	Nanny is right to limit our spoonfuls of sugar; The tax on sweet drinks makes sense for small-state Conservatives because it will reduce demand for public spending	4	33	2	EDITORIAL	931	3	1	2	2	3	13		2	2	2	1	2	2	2	2	2	1	1	2	2	2	2	2	2	2	2	2		1	4	3	4	3	4	1	3	4	4
ARTICLE 1354	0.674441	QU1096	QU	1096	2016-03-17	Osborne sugars the pill; ? Tax on soft drinks to raise £520m in childhood obesity battle ? 'Broad shoulders of UK' allow tax cuts for stricken North Sea oil	1	1,2	1	NEWS	746	3	1	4	2	1	13		2	2	1	1	2	2	2	2	2	2	1	2	2	2	2	2	2	2	2	2		1	2	4	4	4	4	4	2	4	4
ARTICLE 0561	0.0689774	QU1100	QU	1100	2016-03-16	Why is sugar bad for you and is a tax enough?; George Osborne has imposed a tax on soft drinks manufacturers	3	N/S	4	FEATURES	1035	2	1	3	2	1	10		1	1	1	1	2	1	2	1	2	2	2	2	1	1	2	2	2	2	2	2		1	4	3	4	4	4	4	3	3	3
ARTICLE 0563	0.425875	QU1112	QU	1112	2016-03-04	EU hears energy drink ban case	4	8	9	N/S	484	11	1	2	2	4	9		2	2	2	2	2	2	2	2	2	2	2	2	2	1	2	2	2	2	2	2		1	2	4	4	4	2	2	4	4	4
ARTICLE 0564	0.0672001	MM1113	MM	1113	2016-03-03	DO YOU KNOW WHAT A TEASPOON OF SUGAR IS?	3	N/S	9	N/S	190	5	2	2	4	4	6		2	2	2	2	2	2	2	2	2	1	2	1	2	2	2	2	2	2	2	2		1	4	1	4	4	4	4	4	4	4
ARTICLE 0565	0.181924	QU1117	QU	1117	2016-04-29	AG Barr chief's total pay falls by nearly a quarter	4	23	9	N/S	171	11	1	3	3	3	5		2	2	2	2	2	2	1	1	2	2	2	2	1	2	2	2	2	2	2	2		2	4	4	4	4	4	4	4	4	4
ARTICLE 0566	0.492337	QU1118	QU	1118	2016-04-29	Stephen Jardine: Time we digested extent of obesity crisis	3	N/S	9	N/S	514	10	1	2	2	1	4		2	2	2	2	2	2	1	2	2	1	1	2	1	1	2	2	2	2	2	2		1	4	3	4	4	4	4	3	4	4
ARTICLE 0567	0.0173825	QU1119	QU	1119	2016-04-29	Hospitals admit 300,000 obese women in one year	4	25	1	NEWS	509	3	1	2	4	4	4		2	1	1	2	2	1	2	1	2	2	2	2	2	1	1	2	2	2	2	2		1	4	1	4	4	4	4	1	4	1
ARTICLE 0568	0.380201	QU1120	QU	1120	2016-04-27	Labour would fight obesity with daily mile and sugar tax cash; Labour announces plans to fight obesity	1	1,9	1	NEWS	689	3	1	3	3	1	11		2	2	2	2	2	2	2	2	2	2	2	2	1	2	2	2	2	2	2	2		2	4	4	4	4	4	4	4	4	4
ARTICLE 0569	0.000204537	QU1123	QU	1123	2016-04-25	Consumer retreat as economic fears eat into spending	3	N/S	9	N/S	451	10	1	3	3	2	19		2	2	2	2	2	2	2	2	2	2	2	2	1	2	2	2	2	2	2	2		2	4	4	4	4	4	4	4	4	4
ARTICLE 0571	0.29872	TA1125	TA	1125	2016-04-24	Call for restaurants to offer tap water in bid to beat obesity	4	32	1	NEWS	330	7	3	4	2	4	9		2	2	2	1	2	2	1	2	2	1	2	2	2	2	2	2	2	2	2	2		1	2	4	4	4	4	4	2	4	4
ARTICLE 0572	0.103728	QU1127	QU	1127	2016-04-23	Don't wait to be asked for water, restaurants told	4	15	1	NEWS	440	4	1	2	2	3	9		1	1	2	1	2	2	1	2	2	1	2	2	2	2	2	2	2	2	2	2		1	2	2	4	4	4	4	2	4	2
ARTICLE 0573	0.419426	QU1128	QU	1128	2016-04-23	Restaurants told to serve children water	4	37	1	NEWS	221	3	1	4	2	4	9		2	2	2	1	2	2	1	2	2	1	2	2	2	2	2	2	2	2	2	2		1	2	4	4	4	4	4	2	4	4
ARTICLE 0574	0.236364	QU1131	QU	1131	2016-04-20	Sugar tax will have no effect, says ABF chief as Primark falters; Head of Britain's biggest sugar supplier says health battle should focus more on exercise and lifestyle	4	4	5	BUSINESS	477	4	1	3	3	2	5		2	2	2	1	2	2	1	2	2	2	1	2	1	2	2	2	2	2	2	2		1	4	4	4	4	4	4	4	4	4
ARTICLE 0575	0.254961	TA1133	TA	1133	2016-04-20	COCA-COLA IN SUGAR FREE BID	4	14	1	NEWS	79	7	3	3	3	3	8		2	2	2	2	2	1	1	2	2	2	2	2	1	2	2	2	2	2	2	2		2	4	4	4	4	4	4	4	4	4
ARTICLE 0576	0.144963	TA1134	TA	1134	2016-04-20	COKE GETS ZERO TAX RE-BRAND; New 'no sugar' recipe	4	22	1	NEWS	153	7	3	3	3	3	8		2	2	2	1	2	1	1	2	2	2	2	2	1	2	2	2	2	2	2	2		1	4	4	4	4	4	4	2	4	4
ARTICLE 0578	0.260786	TA1137	TA	1137	2016-04-19	KIDS ENERGY DRINK FEARS	4	17	1	NEWS	235	8	3	2	2	1	9		2	2	1	1	2	2	2	2	2	2	2	2	1	1	2	2	2	2	2	2		1	2	2	4	4	2	2	2	4	4
ARTICLE 0579	0.16401	QU1138	QU	1138	2016-04-19	Celebrity chefs at odds over tax on fizzy drinks; NEWS BULLETIN	2	2	1	NEWS	102	4	1	2	2	2	13		2	2	2	2	2	2	2	2	1	2	2	2	2	2	2	2	2	2	2	2		1	3	4	4	4	4	4	4	4	4
ARTICLE 0580	0.289178	QU1139	QU	1139	2016-04-19	Coca-Cola Zero to be renamed in UK and will taste 'more like Coke'; Company's £10m relaunch under the name Coca-Cola Zero Sugar aims to increase awareness of the sugar-free drink	3	N/S	5	BUSINESS	451	1	1	2	3	2	8		2	2	2	2	1	1	1	2	2	2	2	2	1	2	2	2	2	1	2	2		1	4	4	4	4	4	4	4	4	4
ARTICLE 0582	0.406292	QU1141	QU	1141	2016-04-19	Blumenthal: Proposed sugar tax will cause confusion for families	4	3	9	N/S	396	11	1	2	2	2	13		2	2	2	1	2	2	2	2	1	2	2	2	2	2	2	2	2	2	2	2		1	3	4	4	4	4	4	3	4	4
ARTICLE 0583	0.289344	TA1142	TA	1142	2016-04-19	Heston in rap at the sugar tax	2	2	1	NEWS	138	7	3	2	3	2	13		2	2	2	1	2	2	2	2	2	2	2	2	2	2	2	2	2	2	2	2		1	4	1	4	4	4	4	1	4	4
ARTICLE 0584	0.356121	QU1143	QU	1143	2016-04-18	Customised burgers and table service: meet the man behind 'posh' McDonald's; Paul Pomroy talks about the eye-catching initiatives he has introduced to keep the fast-food chain ahead of the game	3	N/S	5	BUSINESS	1101	1	1	3	3	2	13		2	2	2	2	1	2	1	1	1	2	2	2	2	2	2	2	2	2	2	2		2	4	4	4	4	4	4	4	4	4
ARTICLE 0585	0.084704	TA1144	TA	1144	2016-04-17	TV's Paul It's OK to have cake and eat it	4	31	1	NEWS	220	9	3	3	2	1	10		2	2	2	1	2	2	2	2	1	2	2	1	1	2	2	2	2	2	2	2		1	2	4	4	4	2	4	2	4	4
ARTICLE 0586	0.355463	QU1149	QU	1149	2016-04-16	So, when's your Dolmio day? Not very often; CONSUMER	4	8	1	NEWS	378	2	1	2	4	3	12		2	2	2	1	2	1	1	1	2	1	2	2	1	2	2	2	2	2	2	2		1	4	4	4	4	4	1	1	4	4
ARTICLE 0587	0.161847	QU1150	QU	1150	2016-04-16	Dolmio has some sauce nannying us	4	15	1	NEWS	680	2	1	2	2	4	12		1	2	2	1	2	1	1	1	2	1	1	2	2	2	2	2	2	2	2	2		1	4	4	4	4	4	1	3	3	4
ARTICLE 0588	0.487156	TA1153	TA	1153	2016-04-16	CEREAL KILLERS; After Dolmio sauce & Uncle Ben's rice warning..	4	18	1	NEWS	352	7	3	2	4	3	12		2	2	2	2	2	1	1	1	2	1	2	2	1	1	2	2	2	2	2	2		1	4	4	4	4	4	1	4	4	4
ARTICLE 0589	0.453982	TA1157	TA	1157	2016-04-15	Over 100 ops a day to pull kids' decaying teeth; 'Crisis' as cost of removals rises 61%	4	23	1	NEWS	195	8	3	2	2	3	1		2	2	2	2	2	2	2	2	1	2	2	2	1	1	2	2	2	2	2	2		1	2	4	4	4	4	4	4	2	4
ARTICLE 0590	0.0129304	QU1158	QU	1158	2016-04-15	Hundred young people a day need surgery for tooth decay	4	6	1	NEWS	193	4	1	2	2	3	1		2	2	2	1	2	2	2	2	1	2	2	2	1	1	2	2	2	2	2	2		1	3	4	4	4	4	4	3	3	4
ARTICLE 0591	0.212224	QU1170	QU	1170	2016-04-14	When'sa your Dolmio day? 'Occasionally', new labels to say; Mars Food's pasta products, high in sugar and fat, to carry label advising shoppers that food is not for everyday consumption	3	N/S	10	MONEY	401	1	1	2	4	3	12		2	2	2	1	2	1	1	1	2	1	2	2	1	1	2	2	2	2	2	2		1	4	4	4	4	4	1	2	4	4
ARTICLE 0592	0.421031	QU1171	QU	1171	2016-04-13	Sugar addiction 'should be treated as a form of drug abuse'; Withdrawal from chronic sugar consumption would be similar to going 'cold turkey' from drugs, say Australianscientists	3	N/S	10	SCIENCE	568	2	1	2	4	4	20	Addiction	2	2	2	1	2	2	2	2	2	2	2	2	2	2	2	2	2	2	2	2		1	4	4	4	4	4	4	1	4	4
ARTICLE 0593	0.112031	QU1172	QU	1172	2016-04-12	Adults' poor maths affects sugar intake	4	10	1	NEWS	160	4	1	2	2	3	12		2	2	2	1	2	1	2	2	2	1	2	2	1	2	2	2	2	2	2	1	Numeracy	1	3	1	4	4	4	4	3	4	4
ARTICLE 0594	0.396041	QU1174	QU	1174	2016-04-11	Jamie Oliver 'expects kicking' over sugar tax; TV chef poised to step up fight for levy on sweetened soft drinks amid reports government has vetoed measure	3	N/S	8	POLITICS	476	1	1	2	2	3	13		2	2	2	1	1	1	1	2	2	1	2	2	2	2	1	2	2	2	2	2		1	4	4	4	4	4	4	3	4	4
ARTICLE 0595	0.431524	QU1175	QU	1175	2016-04-11	The Guardian view on obesity: there's no way to sugar this pill. The UK government must act; The Public Health England report on action to reduce sugar consumption has at last been published, and there's no hiding place for policymakers	3	N/S	2	OPINION	586	1	1	2	2	1	4		2	1	1	2	2	1	1	2	1	1	2	1	1	1	1	2	2	2	2	2		1	1	1	4	1	4	1	3	4	3
ARTICLE 0596	0.0618996	QU1179	QU	1179	2016-04-11	David Cameron faces pressure to back sugar tax; Prime minister urged to consider levy after official report on childhood obesity - controversially delayed for months - is finally published	3	N/S	6	SOCIETY	1151	1	1	2	2	3	4		1	1	1	2	2	1	1	1	1	1	2	2	1	1	1	2	2	2	2	2		1	3	3	4	4	4	4	3	3	3
ARTICLE 0597	0.183339	QU1180	QU	1180	2016-04-11	The science is in: the case for a sugar tax is overwhelming; Our new study proves the harm to child health, so cutting public consumption makes political sense	3	N/S	2	OPINION	902	1	1	2	2	1	2		1	2	1	1	2	2	2	2	2	1	2	2	1	2	2	2	2	2	2	2		1	4	3	4	3	4	4	3	3	3
ARTICLE 0598	0.403778	QU1181	QU	1181	2016-04-11	If we fail to tax sugary drinks, we fail our poorest children; There's no single way to tackle childhood obesity, but the problem is urgent, especially among disadvantaged children. A 20% tax would be a big help	3	N/S	2	OPINION	868	1	1	2	2	1	4		1	2	2	2	2	1	1	1	2	2	1	1	1	1	2	1	2	2	2	2		1	4	4	4	4	4	2	3	3	4
ARTICLE 0599	0.261815	QU1182	QU	1182	2016-04-11	A sugar tax? Let's stop nannying poor people and find a proper solution; The obesity crisis is genuine, but trying to solve it by insulting people's intelligence is a non-starter	3	N/S	2	OPINION	701	1	1	3	3	2	4		1	2	2	2	2	1	2	1	2	2	2	1	1	1	2	1	2	2	2	2		1	4	4	4	4	4	4	1	1	4
ARTICLE 0601	0.428602	QU1184	QU	1184	2016-04-09	The fight against diabetes	4	35	1	NEWS	518	2	1	2	4	3	2		2	2	1	1	2	2	2	2	2	1	2	1	1	2	2	1	2	2	2	2		1	4	1	4	4	4	4	1	4	1
ARTICLE 1400	0.515511	MM1185	MM	1185	2016-04-08	THEY'RE TOPPING UP WITH FIZZY POP	3	N/S	9	N/S	632	5	2	2	3	3	9		2	1	1	1	2	2	1	1	2	2	2	1	1	2	2	2	2	2	2	2		1	3	4	4	4	4	4	3	4	3
ARTICLE 0605	0.240487	TA1191	TA	1191	2016-04-05	NEW CHIEF'S SWEET LIFE; CITYDESK	4	34	1	NEWS	135	9	3	3	3	1	7		2	2	2	2	1	2	2	2	2	2	2	2	1	2	2	2	2	2	2	2		2	4	4	4	4	4	4	4	4	4
ARTICLE 0606	0.182903	QU1193	QU	1193	2016-04-04	Waitrose faces biggest sugar tax hit for own-brand drinks	4	10	1	NEWS	149	4	1	3	3	3	7		2	2	2	2	2	2	2	1	2	2	2	2	1	2	2	2	2	2	2	2		2	4	4	4	4	4	4	4	4	4
ARTICLE 0607	0.31387	TA1194	TA	1194	2016-04-03	The hot and the not	4	17	9	N/S	422	9	3	2	3	2	8		2	2	2	2	2	2	1	2	2	1	2	2	2	2	2	2	2	2	2	2		2	4	4	4	4	4	4	4	4	4
ARTICLE 1406	0.778175	MM1199	MM	1199	2016-04-01	BRITAIN: FAT MAN (AND WOMAN) OF EUROPE	3	N/S	9	N/S	711	5	2	2	2	1	4		2	1	1	2	2	1	1	1	2	2	2	2	1	1	1	1	2	2	2	2		1	4	4	4	4	4	4	3	4	3
ARTICLE 0611	0.046361	QU1204	QU	1204	2016-04-11	Cameron under pressure as public backs sugar tax; New poll shows 53% in favour of levy to tackle childhood obesity	3	N/S	6	SOCIETY	943	1	1	2	2	3	4		2	1	2	2	2	1	1	1	1	1	2	2	1	1	1	2	2	2	2	2		1	4	4	4	4	4	4	3	4	3
ARTICLE 0612	0.361835	TA1206	TA	1206	2016-05-31	Super foods for your super kids	2	2	4	FEATURES	427	7	3	2	2	4	9		2	1	1	1	2	2	2	2	2	2	2	2	2	2	2	2	2	2	2	2		1	4	4	4	4	4	3	3	4	3
ARTICLE 0613	0.142586	QU1210	QU	1210	2016-05-30	Sugar tax will be an arbitrary penalty that hits the poor hardest, consumer group warns; 'It is deeply concerning that the Government has given in to the pressures from the public health lobby'	3	N/S	1	HOME NEWS	365	2	1	3	2	3	13		2	2	2	1	2	2	2	2	1	2	2	2	2	2	2	2	2	2	2	2		1	4	4	4	4	4	4	3	4	4
ARTICLE 0614	0.0705388	QU1211	QU	1211	2016-05-30	Treasury denies sugar tax will hit the poor hardest	4	15	1	NEWS	382	2	1	2	2	3	13		2	2	2	1	2	2	1	1	1	2	1	2	2	2	2	2	2	2	2	2		1	4	4	4	4	4	4	3	4	4
ARTICLE 1417	0.859304	QU1218	QU	1218	2016-05-26	We're tackling the sugar question but tax isn't the answer	42	2	5	BUSINESS	771	4	1	2	3	2	8		2	2	2	1	1	1	1	1	2	2	2	1	1	2	2	2	1	2	1	2		1	4	4	4	4	4	4	1	4	4
ARTICLE 0618	0.131	QU1221	QU	1221	2016-05-26	Food firms should be forced to tailor products to healthy targets, say experts; Obesity Health Alliance says making goods healthier should not be voluntary while also calling for ban on adverts before 9pm	3	N/S	6	SOCIETY	903	1	1	2	3	1	8		2	2	1	1	2	1	1	2	1	2	2	2	1	1	1	2	2	2	2	2		1	1	4	4	4	4	1	1	4	4
ARTICLE 0621	0.449777	QU1230	QU	1230	2016-05-23	Nanny state must tackle guzzlers and boozers; We cannot keep on throwing money at the NHS without taking radical action on lifestyles too	4	24	1	NEWS	922	3	1	2	3	1	14		2	1	1	1	1	1	1	1	2	2	2	1	1	2	1	2	2	2	2	2		1	4	4	4	4	4	4	1	4	1
ARTICLE 0623	0.18941	QU1234	QU	1234	2016-05-22	Health zealots will end up taking food off our tables	4	12	5	BUSINESS	813	3	1	3	3	2	13		2	2	2	1	2	1	1	2	2	1	1	1	2	1	2	2	2	2	1	2		1	4	4	4	4	4	4	4	4	4
ARTICLE 0624	0.267233	QU1235	QU	1235	2016-05-21	Billboard adverts 'should warn of fizzy-drinks risk'; HEALTH	4	10	1	NEWS	328	2	1	2	2	4	14		1	1	2	1	2	1	2	2	2	2	2	1	2	2	2	2	2	2	2	2		1	4	4	4	4	4	2	2	2	2
ARTICLE 1429	0.525656	TA1237	TA	1237	2016-05-21	Sham of sugar tax as sales plummet	2	2	1	NEWS	163	7	3	3	3	2	13		2	2	2	1	1	2	1	2	2	1	2	2	2	2	2	2	2	1	2	2		1	4	4	4	4	4	4	4	4	4
ARTICLE 0626	0.434722	QU1239	QU	1239	2016-05-20	Sugar tax spurs Pepsi owner Britvic to change drinks recipes by 2020; Britvic is aiming to cut the calories in its products by 20% within four years.	3	N/S	5	BUSINESS NEWS	510	2	1	2	3	2	8		2	2	2	1	1	1	1	2	2	2	2	2	1	2	2	2	1	2	2	2		1	4	4	4	4	4	4	4	4	4
ARTICLE 0627	0.362351	QU1240	QU	1240	2016-05-20	Britvic optimistic on sugar tax after drinks shake-up	4	39	5	BUSINESS	258	3	1	2	3	2	5		2	2	2	2	2	1	1	1	2	2	2	2	1	2	2	2	2	2	2	2		2	4	4	4	4	4	4	4	4	4
ARTICLE 0628	0.385948	TA1243	TA	1243	2016-05-19	CAM'S GREAT SPACE FILLER; QUEEN IN GAME OF DRONES Speech full of gadgets as PM ducks pledges	4	8	1	NEWS	735	7	3	4	2	3	13		2	2	2	1	2	2	2	2	2	2	2	2	2	2	2	2	2	1	2	2		1	4	4	4	4	4	4	2	4	4
ARTICLE 0629	0.251002	QU1244	QU	1244	2016-05-19	Health warning on fizzy drink adverts	4	38	4	FEATURES	442	3	1	2	2	4	14		1	1	2	1	2	1	1	2	2	2	2	1	2	2	2	2	2	1	2	2		1	4	4	4	4	4	4	2	2	2
ARTICLE 0635	0.102911	TA1254	TA	1254	2016-05-16	'EURO LAW KO' FOR SUGAR TAX	4	4	1	NEWS	174	7	3	3	3	2	18		2	2	2	1	2	2	2	2	2	2	2	2	1	2	2	2	2	2	2	2		2	4	4	4	4	4	4	4	4	4
ARTICLE 0636	0.356986	TA1260	TA	1260	2016-05-14	TESCO'S SUGAR HIT	4	19	1	NEWS	98	7	3	2	3	3	8		2	2	2	1	2	2	1	2	2	2	2	1	1	2	2	2	2	2	2	2		1	4	4	4	4	4	4	1	4	4
ARTICLE 0637	0.458301	QU1263	QU	1263	2016-05-12	Eggs push sugary cereal off the breakfast table; NEWS BULLETIN	2	2	1	NEWS	110	4	1	2	4	4	17		2	2	2	2	1	2	2	2	2	1	2	2	2	2	2	2	2	2	2	1	War on sugar	2	4	4	4	4	4	4	4	4	4
ARTICLE 0638	0.0455576	QU1264	QU	1264	2016-05-12	Online junk food adverts aimed at kids could be banned	3	N/S	9	N/S	433	10	1	2	2	4	6		2	2	2	1	2	2	2	2	1	2	2	2	2	2	2	2	2	2	2	2		1	4	4	4	4	4	4	3	4	4
ARTICLE 0639	0.307077	TA1266	TA	1266	2016-05-10	Steps you can take to avoid Type 2 diabetes	4	28	4	FEATURES	391	8	3	2	2	4	2		2	2	2	1	2	2	2	2	2	1	2	2	2	2	2	2	2	2	2	2		1	4	4	4	4	4	4	3	4	3
ARTICLE 0640	0.491466	QU1270	QU	1270	2016-05-09	Liverpool parents warned about drinks' sugar content; HEALTH	4	9	1	NEWS	302	2	1	2	2	4	12		1	2	2	1	2	2	2	2	1	2	2	2	2	2	2	2	2	2	2	2		1	3	4	4	4	4	2	3	3	4
ARTICLE 0641	0.0439115	QU1271	QU	1271	2016-05-09	City targets sugary drinks to curb child tooth decay	4	21	1	NEWS	258	3	1	2	2	4	12		1	2	2	2	2	2	2	2	1	2	2	2	2	2	2	2	2	2	2	2		1	3	4	4	4	4	2	4	3	4
ARTICLE 0642	0.0187651	QU1274	QU	1274	2016-05-07	Liverpool in drive to name and shame fizzy drink brands; Hard-hitting campaign seeks to cut children's sugar intake in city with some of UK's worst rates of obesity and tooth decay	3	N/S	6	SOCIETY	802	1	1	2	2	1	12		1	2	2	1	2	1	2	1	1	2	2	2	1	1	2	2	2	2	2	2		1	3	4	4	4	4	2	3	3	4
ARTICLE 0645	0.305567	QU1277	QU	1277	2016-05-05	Unilever boss warns UK against sugar tax; Paul Polman says the tax is 'not the holy grail' and there is little evidence around the world such a levy can actually tackle Britain's obesity crisis	3	N/S	5	BUSINESS	956	1	1	3	3	3	13		2	1	2	1	2	1	1	1	2	2	1	2	2	1	1	2	1	2	2	2		1	4	4	4	4	4	4	3	4	3
ARTICLE 0646	0.485836	QU1279	QU	1279	2016-05-05	Irn-Bru maker plays down financial impact of sugar tax; Scottish soft drinks maker AG Barr reiterates annoyance at levy but says it will change its recipes to adapt to the measure	3	N/S	5	BUSINESS	581	1	1	2	3	3	7		2	2	2	1	1	2	2	1	2	2	1	2	1	2	2	2	1	2	2	2		1	4	4	4	4	4	4	3	4	4
ARTICLE 0647	0.338219	QU1280	QU	1280	2016-05-05	Store ends offers on unhealthy multibuys	4	22	1	NEWS	363	3	1	2	2	1	6		2	1	1	1	2	2	1	1	2	1	2	2	1	2	2	1	2	2	2	2		1	4	3	4	4	4	4	3	4	3
ARTICLE 0648	0.40062	QU1281	QU	1281	2016-05-01	Sugar tax is 'best way' to beat obesity	4	12	1	NEWS	514	3	1	2	2	3	13		2	2	2	1	2	2	1	1	2	1	2	2	2	2	2	1	2	2	2	2		1	4	2	4	2	4	4	2	4	4
ARTICLE 1450	0.527137	QU1283	QU	1283	2016-06-28	Coca-Cola and others are reformulating products to fight poor nutrition; Obesity and poor nutrition are pressing and difficult challenges but the food and drinks industry is making strides through product reformulation	3	N/S	10	ORIGIN GREEN IRELAND PARTNER ZONE	884	1	1	2	1	2	8		2	2	2	1	1	1	1	2	1	2	1	1	1	2	2	2	1	2	2	2		1	4	4	4	4	4	4	4	4	4
ARTICLE 0650	0.192502	MM1284	MM	1284	2016-06-27	TOLL OF SUGARY SPORTS' DRINKS ON TEEN HEALTH	3	N/S	9	N/S	534	5	2	2	2	4	9		1	1	1	1	2	1	2	2	2	2	1	2	2	2	2	2	2	2	2	2		1	2	2	4	4	2	2	2	2	2
ARTICLE 0651	0.328858	QU1285	QU	1285	2016-06-24	Cameron refuses to rule out sugar tax on drinks; Prime minister says Britain must consider measures to deal with obesity crisis in same way as it did with smoking	3	N/S	10	LIFE AND STYLE	597	1	1	2	2	1	13		2	1	1	1	2	2	2	1	1	2	2	2	2	1	1	2	2	2	2	2		1	3	4	4	3	4	4	3	4	3
ARTICLE 0652	0.459679	QU1286	QU	1286	2016-06-24	Simon Stevens: trying to steer the NHS through tumultuous times; A Labour councillor turned corporate boss, can this savvy operator deliver the health service we need - and expect	3	N/S	6	SOCIETY	1899	1	1	4	4	2	13		2	2	2	2	2	1	2	1	2	2	2	2	2	1	2	2	2	2	2	2		2	4	4	4	4	4	4	4	4	4
ARTICLE 0653	0.305105	QU1287	QU	1287	2016-06-24	Leading health groups call for 20% tax on sugary drinks; More than a dozen health organisations have written to Downing Street just weeks before David Cameron launches his childhood obesity strategy	3	N/S	6	SOCIETY	591	1	1	2	2	1	13		2	1	2	1	1	2	2	2	2	1	2	2	2	1	1	2	2	2	2	2		1	4	3	4	2	4	4	3	4	3
ARTICLE 0655	0.359081	QU1289	QU	1289	2016-06-24	Childhood obesity strategy delayed further, government admits; Campaigners say delay in publication is 'unforgivable' and fear tax on sugary drinks will be rejected	3	N/S	6	SOCIETY	1182	1	1	2	2	1	4		1	2	2	2	2	1	2	1	2	2	2	1	1	1	1	2	2	2	2	2		1	4	4	4	4	4	4	3	3	4
ARTICLE 0656	0.222434	QU1293	QU	1293	2016-06-24	The Observer view on the government's lax attitude to improving public health; David Cameron should certainly introduce a tax on sugary drinks, but only as part of a wider programme to change diets	3	N/S	2	OPINION	1067	1	1	2	2	1	14		1	1	1	1	2	1	1	1	1	1	2	2	1	2	1	2	2	2	2	2		1	1	1	4	4	4	4	1	1	1
ARTICLE 0657	0.454856	QU1299	QU	1299	2016-06-20	Obesity will cause extra 40,000 cancer cases a year	4	10	1	NEWS	459	4	1	2	2	4	4		2	1	1	2	2	1	2	1	2	2	2	2	2	1	2	2	2	2	2	2		1	4	4	4	4	4	4	3	4	3
ARTICLE 0659	0.151639	TA1305	TA	1305	2016-06-14	Shame campaign to cut kids' sugar drinks	4	36	4	FEATURES	410	8	3	2	2	4	12		1	2	2	1	2	2	2	2	1	2	2	2	2	2	2	2	2	2	2	2		1	3	4	4	4	4	3	3	3	4
ARTICLE 0660	0.493342	QU1309	QU	1309	2016-06-11	Heart expert says hospital food is a 'tsunami of grease'	4	16	1	NEWS	140	4	1	2	2	4	10		2	2	2	2	2	2	2	2	2	2	2	2	2	2	2	1	2	2	2	2		1	4	3	4	4	4	4	4	4	4
ARTICLE 0661	0.140036	QU1311	QU	1311	2016-06-08	Obesity costs taxpayer more than the police, says NHS chief	4	15	1	NEWS	265	4	1	2	2	1	4		2	1	1	2	2	2	2	1	2	2	2	2	1	1	1	2	2	2	2	2		1	4	4	4	4	4	4	3	4	3
ARTICLE 0662	0.197759	MM1313	MM	1313	2016-06-07	POOR LIFESTYLE WILL KILL 250,000'	3	N/S	9	N/S	234	5	2	2	4	4	3		2	2	2	2	2	2	2	1	2	2	1	1	2	1	2	2	2	2	2	2		1	4	4	4	4	4	4	4	4	4
ARTICLE 0663	0.342413	TA1314	TA	1314	2016-06-07	'Cut salt and sugar to save 26,000 lives'	4	9	10	SPORT	123	8	3	2	4	4	3		2	1	2	1	2	2	2	1	2	2	2	2	2	1	2	2	2	2	2	2		1	4	4	4	4	4	4	1	4	1
ARTICLE 0664	0.342506	QU1315	QU	1315	2016-06-07	Force food firms to reduce salt and sugar content, charities urge; Alliance of top health charities also calls for mandatory smaller portions and other action to reduce early deaths by 250,000	3	N/S	8	POLITICS	683	1	1	2	2	4	3		2	1	2	1	2	1	1	1	2	1	1	1	2	1	2	2	2	2	2	2		1	4	1	4	4	4	4	1	4	1
ARTICLE 0666	0.315372	QU1318	QU	1318	2016-06-06	Celebrities 'mainly plug nutrient-poor, high-sugar products'; A-list music stars are inadvertently contributing to childhood obesity, according to research by New York University	3	N/S	6	SOCIETY	772	1	1	2	2	4	6		2	2	2	1	2	2	1	2	1	2	2	2	2	2	2	2	2	2	2	1	Celebrity endorsement	1	4	4	4	4	4	4	3	4	4
ARTICLE 0667	0.471512	QU1320	QU	1320	2016-06-05	Obesity 'as great a threat to public health as smoking was in 1950s'	4	3	9	N/S	864	11	1	2	4	3	4		2	2	1	2	2	2	1	1	1	1	2	1	1	2	2	2	2	2	2	2		1	1	1	4	1	4	1	1	4	4
ARTICLE 0669	0.0257947	QU1323	QU	1323	2016-06-03	AG Barr	4	48	5	BUSINESS	280	3	1	2	3	2	5		2	2	2	2	2	2	1	2	2	2	2	2	1	2	2	2	2	2	2	2		2	4	4	4	4	4	4	4	4	4
ARTICLE 0670	0.30726	TA1324	TA	1324	2016-06-02	SORRY, NO CAN DO; ENERGY DRINKS CRAZE FOR SUGAR FIX IS SWEEPING SCOTLAND A head teacher at a Scots school has banned drinks with high levels of caffeine and sugar after his staff complained about problems in classrooms involving pupils who have consumed cans of super-sweet products such as Monster, Reckless, Rockstar and Red Bull	4	20,21	1	NEWS	709	9	3	2	2	3	20	Behavioural problems	2	1	1	2	2	1	1	2	1	2	2	2	1	2	2	2	2	2	2	2		1	2	4	4	4	2	4	4	4	2
ARTICLE 1474	0.823547	QU1328	QU	1328	2016-06-02	The critics have got it wrong - a sugar tax will hit the sweet spot	4	39	5	BUSINESS	610	3	1	2	2	1	13		1	1	1	1	2	2	2	1	2	2	1	2	2	2	2	2	2	2	2	1	Economic arguments	1	4	4	4	4	4	4	3	3	3
ARTICLE 0672	0.158755	MM1330	MM	1330	2016-06-01	FIVE-YEAR-OLDS ARE EATING FOUR TIMES THEIR DAILY SUGAR LIMIT	3	N/S	9	N/S	306	5	2	2	2	3	9		2	2	2	1	2	2	2	2	2	2	2	2	1	2	2	2	2	2	2	1	General health effects	1	3	4	4	4	4	4	4	4	4
ARTICLE 0673	0.346258	TA1336	TA	1336	2016-07-24	CRATE EXPECTATIONS; 100 YEARS ON MUM PUTS SPARKLE BACK INTO FAMILY'S DRINKS FIRM Proud granddaughter launches new range for sugar-free generation	4	40,41	1	NEWS	803	9	3	2	3	4	8		2	2	2	2	1	2	1	2	2	2	2	2	2	2	2	2	1	2	2	2		2	4	4	4	4	4	4	4	4	4
ARTICLE 0674	0.338632	QU1344	QU	1344	2016-07-21	Delay on plans to cut child obesity; The Government has been accused of bowing to lobbyists after shelving its strategy until autumn	2	2	1	NEWS	478	4	1	2	2	3	4		2	2	1	2	2	1	2	1	2	2	2	2	1	1	1	2	2	2	2	2		1	4	4	4	4	4	4	3	4	4
ARTICLE 0675	0.306509	QU1346	QU	1346	2016-07-21	Energy drinks should be banned for the under-16s'	3	N/S	9	N/S	390	10	1	2	2	4	20	Behavioural problems	2	2	2	2	2	1	2	2	1	2	2	2	2	1	2	2	2	2	2	2		1	2	4	4	4	2	4	4	4	4
ARTICLE 0677	0.273917	TA1348	TA	1348	2016-07-21	BAN KIDS UNDER 16 DRINKING RED BULL; YOUNG AT RISK 1	4	6	1	NEWS	133	7	3	2	2	4	9		1	1	2	1	2	2	2	2	2	2	2	2	2	1	2	2	2	2	2	2		1	2	4	4	4	2	4	2	2	2
ARTICLE 0678	0.371551	TA1349	TA	1349	2016-07-21	KID BAN PLEA ON RED BULL; Drinks' health risk	4	24	1	NEWS	199	7	3	2	2	4	9		1	1	2	1	2	1	2	2	2	1	1	2	2	1	2	2	2	2	2	2		1	2	2	4	4	2	4	2	2	2
ARTICLE 1491	0.545843	MM1353	MM	1353	2016-07-16	JAMIE BAGES THERESA TO TOUGHEN UP SUGAR RULES	3	N/S	9	N/S	460	5	2	2	2	3	4		2	2	2	2	2	2	1	1	2	2	2	2	1	1	1	2	2	2	2	2		1	4	4	4	4	4	4	3	4	4
ARTICLE 0680	0.250205	QU1357	QU	1357	2016-07-15	Junk food ban dropped after ministers bow to lobbyists	2	2	1	NEWS	648	3	1	2	4	3	4		2	2	2	2	2	1	1	1	2	2	2	2	1	1	1	2	2	2	2	2		1	4	4	4	4	4	4	1	4	4
ARTICLE 0681	0.287725	QU1358	QU	1358	2016-07-15	Junk food U-turn as ministers bow to lobby	2	2	1	NEWS	409	3	1	2	4	3	4		2	2	1	2	2	1	1	1	2	2	2	2	1	1	1	2	2	2	2	2		1	4	4	4	4	4	4	1	4	4
ARTICLE 0682	0.244277	QU1362	QU	1362	2016-07-12	Food and drink industry calls for sugar tax delay after Brexit uncertainty	4	53	5	BUSINESS	625	2	1	3	3	2	13		2	2	2	2	1	2	1	2	2	1	1	2	2	2	2	2	2	2	2	1	Brexit	1	4	4	4	4	4	4	4	4	4
ARTICLE 1497	0.763137	QU1363	QU	1363	2016-07-11	Sugar tax 'will not cut obesity but will harm UK economy'; TaxPayers' Alliance says soft drink charges will destroy jobs and fail to improve public health	4	3	5	BUSINESS	514	4	1	2	3	3	13		2	2	2	1	1	2	1	1	2	1	1	2	2	2	2	2	1	2	1	2		1	4	4	4	4	4	4	3	4	4
ARTICLE 0684	0.408661	QU1366	QU	1366	2016-07-10	Halt sugar tax introduction, urges food and drink industry; Lobby group calls for policy to be mothballed amid fragile consumer confidence and turmoil caused by sterling's collapse in value	3	N/S	5	BUSINESS	762	1	1	2	2	3	13		2	2	2	1	1	2	1	1	1	1	2	2	2	2	2	2	2	2	1	1	Brexit	1	3	4	4	4	4	4	3	4	4
ARTICLE 0685	0.287501	MM1367	MM	1367	2016-07-10	COKE BOSS: SUGAR TAX IS BAD FOR CONSUMERS'	3	N/S	9	N/S	224	5	2	2	3	2	13		2	2	2	1	1	2	1	1	2	2	2	2	2	2	2	2	2	2	1	1	Brexit	1	4	4	4	4	4	4	4	4	4
ARTICLE 0686	0.253888	QU1368	QU	1368	2016-07-08	Parents 'giving sugary drinks too often'; CHILDREN	4	23	1	NEWS	129	2	1	2	2	4	9		1	2	2	2	2	2	2	2	2	2	2	2	2	2	2	2	2	2	2	2		1	3	4	4	4	4	4	4	3	4
ARTICLE 0687	0.402531	QU1370	QU	1370	2016-07-08	Obesity action plea	4	34	1	NEWS	304	3	1	2	2	1	4		2	1	1	2	2	1	2	1	1	2	2	2	1	1	2	2	2	2	2	2		1	2	4	4	4	4	4	3	4	3
ARTICLE 0689	0.0235868	QU1372	QU	1372	2016-07-03	Smoothies and fruit bars are latest targets in war on sugar	4	13	1	NEWS	423	4	1	2	4	4	20	War on sugar	2	2	2	1	2	2	2	2	2	1	2	1	2	2	2	2	2	2	2	2		1	4	1	4	4	4	1	1	4	4
ARTICLE 0690	0.151296	QU1378	QU	1378	2016-08-26	Sweet nothing [...]	4	7	1	NEWS	158	4	1	2	2	4	10		2	2	2	2	2	2	2	2	1	2	2	1	2	1	2	2	2	2	2	2		1	3	3	4	4	4	4	4	4	4
ARTICLE 0691	0.24999	MM1379	MM	1379	2016-08-24	If you're one of those [...]	4	14	1	NEWS	210	6	2	3	3	2	4		2	2	2	2	2	2	2	2	2	1	2	1	1	1	2	2	2	2	2	2		1	4	4	4	4	4	4	4	4	4
ARTICLE 0692	0.242587	TA1385	TA	1385	2016-08-22	TAX POP AT POOR; Sugar charge rapped	4	14	2	NEWS	172	7	3	2	3	2	13		2	2	2	1	2	2	2	2	2	1	2	2	2	2	2	2	2	2	1	2		1	4	4	4	4	4	4	4	4	4
ARTICLE 0693	0.452636	QU1386	QU	1386	2016-08-22	The sugar tax won't beat obesity and should be binned	4	24	4	FEATURES	406	3	1	2	3	2	13		2	2	2	1	2	1	2	2	1	2	1	2	2	2	2	2	2	2	2	2		1	4	4	4	4	4	4	4	4	4
ARTICLE 0694	0.0129118	QU1388	QU	1388	2016-08-21	The Observer view on the government's childhood obesity strategy; Allowing the food industry to regulate itself puts profits before children and flies in the face of the evidence	3	N/S	2	OPINION	1117	1	1	2	2	3	4		1	1	1	2	1	1	1	1	1	2	1	2	1	1	1	1	2	1	1	2		1	1	4	4	4	4	1	3	3	3
ARTICLE 0695	0.299438	QU1392	QU	1392	2016-08-20	Oliver slams PM's new obesity strategy; HEALTH	4	4	1	NEWS	319	2	1	2	2	1	4		2	2	2	2	2	1	2	1	2	2	1	2	1	1	1	2	2	2	2	2		1	4	4	4	4	4	4	3	4	4
ARTICLE 0696	0.310554	QU1395	QU	1395	2016-08-19	We all need to roll up our sleeves like Jamie	4	19	4	FEATURES	337	4	1	2	2	2	4		2	2	1	2	2	1	1	1	1	2	2	2	1	1	1	2	2	2	2	2		1	3	4	4	4	4	1	3	4	4
ARTICLE 0697	0.302855	QU1397	QU	1397	2016-08-19	Packaging to show how many spoons of sugar food contains	2	2	1	NEWS	295	4	1	2	4	4	6		2	2	2	1	1	2	2	2	2	2	2	1	2	1	1	2	2	2	2	1	Brexit	1	4	4	4	4	4	4	1	4	4
ARTICLE 0698	0.278662	QU1399	QU	1399	2016-08-19	The Guardian view on childhood obesity: requests and nudges are not enough; Theresa May sees the value of an interventionist industrial strategy. She should take the same tack in social policy	3	N/S	2	OPINION	788	1	1	2	2	3	14		2	2	1	1	2	1	2	1	1	1	2	1	1	2	1	1	2	2	2	2		1	4	4	4	4	4	4	3	4	4
ARTICLE 0699	0.412275	QU1400	QU	1400	2016-08-19	Theresa May's climbdown on obesity is her first big mistake; The new prime minister has bowed to the junk food industry over public health. We're finding out what she really stands for	3	N/S	2	OPINION	856	1	1	2	2	3	14		2	2	2	1	1	1	1	2	2	2	1	2	1	2	1	2	2	2	1	1	Brexit	1	4	4	4	4	4	4	3	4	4
ARTICLE 0700	0.328481	QU1401	QU	1401	2016-08-19	I used to be obese. Now I'm just seriously overweight. Here's how I did it	4	31	4	FEATURES	1510	2	1	2	2	2	4		2	2	2	2	2	1	1	2	2	1	1	1	1	1	2	2	2	2	2	2		1	4	3	4	4	4	4	3	4	4
ARTICLE 0701	0.387542	QU1403	QU	1403	2016-08-19	Anger as anti-obestity plan ignores calls for curbs on TV adverts	3	N/S	9	N/S	418	10	1	2	2	3	4		2	2	2	2	2	1	1	1	2	2	2	2	1	1	1	2	2	2	2	2		1	4	4	4	4	4	4	3	4	4
ARTICLE 0702	0.351098	QU1404	QU	1404	2016-08-19	Stephen Jardine: More than fat chance of beating obesity	3	N/S	9	N/S	488	10	1	2	4	1	4		2	2	2	2	2	1	1	1	2	1	1	1	1	1	1	1	2	2	2	2		1	4	1	4	4	4	4	1	4	4
ARTICLE 0703	0.342448	MM1408	MM	1408	2016-08-18	HEALTH CHIEFS' FURY AS TOUGHER RULES ON JUNK FOOD ARE AXED	3	N/S	9	N/S	593	5	2	2	2	1	4		2	1	1	2	2	1	1	1	2	2	1	2	1	1	1	2	2	2	2	2		1	4	4	4	4	4	4	1	4	1
ARTICLE 0704	0.131777	QU1412	QU	1412	2016-08-18	Childhood obesity strategy: not even an E for effort; Government plans to improve nation's health have disappointed everyone, from health leaders to the food industry	3	N/S	6	SOCIETY	660	1	1	2	2	3	4		2	2	2	2	2	1	1	1	2	1	1	2	1	1	1	1	2	2	2	2		1	4	3	4	4	4	4	3	4	4
ARTICLE 0705	0.453566	QU1413	QU	1413	2016-08-18	Seven 'healthy' foods with high levels of sugar; Many products that are seen as healthy often contain large amounts of the sweet stuff	3	N/S	6	SOCIETY	678	1	1	2	2	4	20	Hidden sugars	2	2	2	2	2	2	2	2	2	1	2	2	2	2	2	2	2	2	2	2		1	4	4	4	4	4	1	4	4	4
ARTICLE 0706	0.326866	QU1418	QU	1418	2016-08-18	Toothless childhood obesity plan attacked as a wasted opportunity; HEALTH	4	4	1	NEWS	470	2	1	2	2	3	4		2	1	2	2	2	1	1	1	1	2	1	2	1	1	1	2	2	2	2	2		1	4	4	4	3	4	4	3	4	3
ARTICLE 0707	0.15678	QU1419	QU	1419	2016-08-18	Jamie Oliver 'shocked' by Government's childhood obesity strategy; Oliver says long-awaited strategy from Theresa May's new Government is 'far from robust'	3	N/S	10	PEOPLE	1357	2	1	2	2	3	4		2	1	1	2	2	1	1	1	1	2	1	2	1	1	1	2	2	2	2	2		1	4	4	4	4	4	4	3	4	3
ARTICLE 0708	0.402427	QU1421	QU	1421	2016-08-18	Government moves on sugar tax are 'feeble', health campaigners say	4	3	1	NEWS	796	2	1	2	3	3	4		2	2	2	2	1	1	1	1	1	2	1	2	1	1	1	2	2	2	1	1	Brexit	1	4	4	4	4	4	4	1	4	4
ARTICLE 0709	0.0128468	TA1422	TA	1422	2016-08-18	RUN, FAT BOY, RUN; Primary kids to do 30mins PE a day in obesity war	4	6	1	NEWS	228	7	3	2	3	3	11		2	2	2	1	2	1	1	1	2	2	2	2	1	1	1	2	2	2	1	2		1	4	4	4	4	4	4	1	4	4
ARTICLE 0710	0.126408	QU1424	QU	1424	2016-08-17	Childhood obesity strategy may be watered down, campaigners fear; Experts' call for ban on junk food price promotions could go unheeded, though tax on sugary drinks expected to go ahead	3	N/S	6	SOCIETY	566	1	1	2	3	2	4		2	2	2	2	2	1	1	2	2	2	2	2	1	1	1	2	2	2	2	2		1	4	4	4	4	4	4	1	4	4
ARTICLE 0711	0.25548	QU1426	QU	1426	2016-08-17	Online junk food adverts face crackdown in attempt to fight obesity	1	1,2	1	NEWS	498	3	1	2	2	3	6		2	2	2	1	2	2	1	1	1	1	2	2	1	1	2	2	2	2	2	1	On-line advertising	1	3	3	4	4	4	4	3	4	4
ARTICLE 0712	0.285015	TA1427	TA	1427	2016-08-16	A SUGAR tax on soft [...]; CITYDESK	4	34	10	SPORT	77	9	3	3	3	2	13		2	2	2	2	1	2	1	2	2	2	2	2	2	2	2	2	2	2	2	2		2	4	4	4	4	4	4	4	4	4
ARTICLE 0713	0.361142	QU1428	QU	1428	2016-08-16	British Sugar joins campaign against planned soft drinks tax	4	31	5	BUSINESS	296	4	1	2	3	3	7		2	2	2	1	2	2	2	1	1	2	1	2	1	2	2	2	2	2	2	2		1	1	4	4	4	4	4	1	4	4
ARTICLE 0715	0.155647	QU1435	QU	1435	2016-08-13	The 30 Second Briefing; AG BARR	4	54	5	BUSINESS	249	2	1	4	3	2	5		2	2	2	2	2	2	1	1	2	2	2	2	1	2	2	2	2	2	2	2		2	4	4	4	4	4	4	4	4	4
ARTICLE 0716	0.487836	TA1438	TA	1438	2016-08-09	Swap the sugary drinks and cake for water & veg	4	13	1	NEWS	199	8	3	2	2	4	9		1	1	1	1	2	1	2	1	2	2	2	2	2	2	2	2	2	2	2	2		1	3	4	4	4	4	4	3	3	3
ARTICLE 1542	0.924009	QU1444	QU	1444	2016-08-07	Students revolt over university's sugar tax	4	9	1	NEWS	302	4	1	2	2	3	13		2	2	2	2	2	2	1	2	2	1	1	1	2	2	2	2	2	2	2	2		2	4	4	4	4	4	4	4	4	4
ARTICLE 0719	0.20666	QU1445	QU	1445	2016-08-05	Brighton University sugar tax announcement labelled 'autocratic' by student campaigner; Brighton Students Against Sugar Tax campaign launches to delaythe move amid calls for a referendum	3	N/S	7	HEALTH	511	2	1	2	2	3	13		2	1	2	1	2	2	1	2	2	1	2	1	2	2	2	2	2	2	2	2		1	4	3	4	4	4	4	3	4	3
ARTICLE 0720	0.408976	QU1449	QU	1449	2016-08-04	Lazy summer days wipe out pupils' PE gains; Youth inactivity creating 'time bomb' of health issues	1	1,2	1	NEWS	625	4	1	2	2	3	11		2	2	2	1	2	1	2	2	2	2	2	2	1	1	1	2	2	2	2	2		1	4	4	4	4	4	4	3	4	4
ARTICLE 0721	0.444758	QU1451	QU	1451	2016-08-04	Supermarkets urged to offer deals on healthy food to tackle obesity	4	9	9	N/S	323	11	1	4	2	3	6		2	2	2	1	2	2	1	2	2	2	2	2	1	2	2	2	2	2	2	2		1	4	4	4	4	4	4	3	4	4
ARTICLE 0722	0.308034	QU1452	QU	1452	2016-08-04	Supermarkets urged to tackle obesity by cutting cheap deals on unhealthy foods; HEALTH	4	10	4	FEATURES	783	2	1	2	2	2	6		2	2	2	1	1	2	1	2	2	2	2	2	1	2	2	2	2	2	1	1	Brexit	1	4	4	4	4	4	4	3	4	4
ARTICLE 0723	0.013041	MM1453	MM	1453	2016-08-03	SUGAR FREE IRN BRU IS HERE	3	N/S	9	N/S	110	5	2	2	3	3	8		2	2	2	2	1	2	1	2	2	2	2	2	1	2	2	2	2	2	2	2		2	4	4	4	4	4	4	4	4	4
ARTICLE 0724	0.163009	MM1456	MM	1456	2016-08-02	STEAKS AS BAD AS SUGAR IN FIGHT ON OBESITY'	3	N/S	9	N/S	196	5	2	2	4	4	4		2	2	2	2	2	2	2	2	2	1	2	2	2	2	2	2	2	2	2	2		1	4	4	4	4	4	4	1	4	4
ARTICLE 0725	0.0097512	QU1457	QU	1457	2016-08-02	Meat contributes to obesity as much as sugar, research suggests; Protein, not the fat in meat contributes to obesity, scientists say	3	N/S	7	HEALTH NEWS	470	2	1	2	4	4	4		2	2	2	2	2	2	2	2	2	1	2	2	2	2	2	2	2	2	2	2		1	4	4	4	4	4	4	1	4	4
ARTICLE 0726	0.493677	QU1461	QU	1461	2016-09-30	One in seven young adults eats fast food twice a day	4	9	1	NEWS	570	3	1	2	3	1	9		2	2	1	1	2	1	1	1	2	1	2	1	1	1	2	2	2	2	2	1	Fast food consumption	1	4	4	4	4	4	4	3	4	4
ARTICLE 0727	0.292438	MM1462	MM	1462	2016-09-28	IRN BRU CUTS 90 ROLES	3	N/S	9	N/S	143	5	2	2	3	2	5		2	2	2	2	2	2	1	1	2	2	2	2	1	2	2	2	2	2	2	2		2	4	4	4	4	4	4	4	4	4
ARTICLE 0728	0.0236931	QU1463	QU	1463	2016-09-28	Irn-Bru maker's profits flattened by sugar tax	4	3	5	BUSINESS	134	4	1	2	3	2	5		2	2	2	2	2	2	1	1	2	2	2	2	1	2	2	2	2	2	2	2		2	4	4	4	4	4	4	4	4	4
ARTICLE 0729	0.204555	QU1465	QU	1465	2016-09-28	Profits sweet but sales slide as drinks firm keeps its fizz	4	21	9	N/S	547	11	1	2	3	2	5		2	2	2	2	2	2	1	1	2	2	2	2	1	2	2	2	1	2	1	2	Brexit	2	4	4	4	4	4	4	4	4	4
ARTICLE 1558	0.62713	MM1471	MM	1471	2016-09-24	HALF OF CHILDREN DIDN'T GO TO THE DENTIST LAST YEAR	3	N/S	9	N/S	465	5	2	2	2	4	1		2	2	2	2	2	2	2	2	1	2	2	1	2	2	1	2	2	2	2	2		1	3	4	4	4	4	4	4	3	4
ARTICLE 1559	0.715026	QU1473	QU	1473	2016-09-23	Two in five children in England failed to visit an NHS dentist in past year; Experts urge parents to limit sugary foods and call for revenue from planned sugar tax to go towards improving dental health	3	N/S	6	SOCIETY	523	1	1	2	2	1	1		2	2	2	2	2	2	2	2	1	2	2	1	1	2	2	2	2	2	2	2		1	3	4	4	4	4	4	4	3	4
ARTICLE 0732	0.425936	TA1476	TA	1476	2016-09-20	Brain boosters v Brain drains	4	32	4	FEATURES	850	8	3	2	2	4	3		2	1	2	2	2	2	2	2	1	1	2	2	2	2	2	2	2	2	2	2		1	4	4	4	4	4	4	4	4	3
ARTICLE 1561	0.719425	QU1479	QU	1479	2016-09-15	Loophole will let shops keep selling sugary drinks cheaply	4	8	1	NEWS	270	4	1	2	2	3	13		2	2	2	1	2	2	1	2	2	2	1	1	2	1	2	2	2	2	2	2		1	4	4	4	4	4	4	2	4	4
ARTICLE 0736	0.0467069	QU1483	QU	1483	2016-09-13	Sugar industry paid scientists to play down role of sweet food in heart disease; Analysis of documents between sugar lobby and Harvard scientists described as 'smoking gun'	3	N/S	7	HEALTH NEWS	545	2	1	2	4	4	20	Vested interests	1	1	1	1	2	2	1	2	2	2	2	2	2	2	2	2	2	2	2	2		1	4	4	4	4	4	4	1	1	1
ARTICLE 0737	0.497072	QU1484	QU	1484	2016-09-12	Sugar lobby paid scientists to blur sugar's role in heart disease - report; New report highlights battle by the industry to counter sugar's negative health effects, and the cushy relationship between food companies and researchers	3	N/S	6	SOCIETY	584	1	1	2	4	4	20	Vested interests	2	2	1	1	2	2	1	2	2	2	2	2	2	2	2	2	2	2	2	2		1	4	4	4	4	4	4	2	4	4
ARTICLE 1564	0.641919	MM1485	MM	1485	2016-09-11	PARENTS BLAMED FOR KIDS' SUGARY LUNCHES	3	N/S	9	N/S	398	5	2	2	3	4	20	Hidden sugars	2	2	2	2	2	2	2	2	1	2	2	1	2	2	2	2	2	2	2	2		1	1	4	4	4	4	1	4	4	4
ARTICLE 0738	0.0354439	MM1486	MM	1486	2016-09-10	CHILDREN UNDER TEN BEING FED 14 SPOONS OF SUGAR A DAY	3	N/S	9	N/S	299	5	2	2	3	4	9		2	2	2	2	2	2	1	1	2	2	2	2	2	1	1	2	2	2	2	1	General health effects	1	3	4	4	4	4	4	4	4	4
ARTICLE 0739	0.033829	MM1489	MM	1489	2016-09-10	Warnings snubbed as children eat three times too much sugar	4	11	1	NEWS	437	6	2	2	4	4	10		2	1	1	1	2	2	2	2	1	2	2	1	2	2	2	2	2	2	2	2		1	1	1	4	4	4	4	1	4	1
ARTICLE 0740	0.206644	QU1490	QU	1490	2016-09-10	Children's diets still too high in sugar, poll shows	4	8	9	N/S	270	11	1	2	3	4	9		2	2	2	2	2	2	2	2	2	2	2	2	2	2	2	2	2	2	2	2		1	1	4	4	4	4	4	4	4	4
ARTICLE 0741	0.358474	QU1496	QU	1496	2016-09-05	Call to cut treats and lose weight	4	7	9	N/S	446	11	1	2	2	4	10		2	1	2	1	2	2	2	2	1	2	1	2	2	2	2	2	2	2	2	2		1	3	3	4	4	4	4	3	4	3
ARTICLE 0742	0.213388	QU1497	QU	1497	2016-09-05	Campaign will target sweet treats	4	17	1	NEWS	223	3	1	2	2	4	9		2	2	2	1	2	2	2	2	2	1	2	1	2	1	2	2	2	2	2	2		1	3	3	4	4	4	4	3	4	4
ARTICLE 0743	0.305609	QU1499	QU	1499	2016-09-01	Young children copy parents' sugary drinks habits, study suggests; Four- to eight-year-olds almost three times as likely to consume fizzy drinks than other children their age if parents drink them too	3	N/S	6	SOCIETY	481	1	1	2	2	3	9		1	2	2	1	2	2	2	2	2	1	2	1	1	2	2	2	2	2	2	2		1	3	3	4	4	3	4	3	3	4
ARTICLE 0744	0.0308376	QU1500	QU	1500	2016-10-31	Theresa May 'cut a series of measures' designed to tackle child obesity	4	14	1	NEWS	560	2	1	2	2	1	4		2	2	2	2	2	1	1	1	1	2	1	2	1	1	1	2	2	2	2	2		1	4	4	4	4	4	4	3	4	4
ARTICLE 0745	0.0522529	QU1502	QU	1502	2016-10-30	May takes bite out of child obesity fight	4	12	1	NEWS	645	3	1	4	4	3	4		2	1	1	2	2	1	1	1	2	2	1	2	1	1	1	2	2	2	2	2		2	4	4	4	4	4	4	4	4	4
ARTICLE 0746	0.0188772	QU1503	QU	1503	2016-10-29	Is it time to junk the kids' menu?; From family attractions to pubs and restaurants, children's food options are still depressingly poor	4	13	4	FEATURES	1125	4	1	2	2	4	9		2	2	2	2	2	2	1	2	2	2	2	2	2	2	2	2	2	2	2	2		1	3	4	4	4	4	4	4	4	4
ARTICLE 0747	0.449838	QU1504	QU	1504	2016-10-28	The 30 Second Briefing; COCA-COLA	4	48	5	BUSINESS	250	2	1	2	3	4	5		2	2	2	2	2	2	1	1	2	2	2	2	2	2	2	2	2	2	2	2		2	4	4	4	4	4	4	4	4	4
ARTICLE 0748	0.456269	QU1507	QU	1507	2016-10-26	Bitter truth behind luxury foods packed with sugar	4	11	1	NEWS	445	4	1	2	3	4	8		1	1	1	1	2	2	1	2	2	2	2	2	2	2	2	2	2	2	2	2		1	4	4	4	4	4	1	1	1	1
ARTICLE 0749	0.0227022	MM1513	MM	1513	2016-10-23	BRUSSELS WILL MAKE THIS A BRUTAL BATTLE	3	N/S	9	N/S	529	5	2	2	2	3	9		2	2	2	1	2	1	1	1	2	2	2	2	1	2	2	2	2	2	2	2		1	3	4	4	4	4	3	3	4	4
ARTICLE 0750	0.447427	MM1514	MM	1514	2016-10-23	THE PROOF THAT TV ADVERTS FOR SUGARY CEREALS ARE FUELLING CHILD OBESITY	3	N/S	9	N/S	664	5	2	2	3	3	6		2	1	1	1	2	2	1	2	2	2	2	2	1	1	2	2	2	2	2	2		1	1	4	4	4	4	4	1	4	1
ARTICLE 0751	0.209414	MM1515	MM	1515	2016-10-23	NHS facing crisis over sugary food and drink; OPINION	4	26	2	EDITORIAL	199	6	2	2	2	3	20	NHS crisis	1	1	2	1	2	2	1	2	2	2	2	2	1	1	1	2	2	2	2	2		1	4	4	4	4	4	4	3	3	3
ARTICLE 0752	0.0186046	MM1516	MM	1516	2016-10-23	Now children hit by diabetes; EXCLUSIVE	4	11	1	NEWS	489	6	2	2	2	3	2		1	2	1	1	2	1	1	2	1	2	2	1	1	1	1	2	2	2	2	2		1	3	4	4	4	4	4	3	3	3
ARTICLE 1581	0.573999	MM1518	MM	1518	2016-10-21	TWO GLASSES OF DIET DRINKS A DAY RAISE DIABETES RISK'	3	N/S	9	N/S	510	5	2	2	2	1	2		2	2	1	1	2	2	2	2	2	1	2	2	1	2	2	2	2	2	2	1	ASBs	1	4	4	4	4	4	4	2	4	2
ARTICLE 0754	0.16716	MM1520	MM	1520	2016-10-21	NEW DIABETES HEALTH WARNING; 'Sweetened drinks mess things up inside you'	1	1,5	1	NEWS	452	6	2	3	2	4	2		2	2	2	1	2	2	2	2	2	1	2	2	2	2	2	2	2	2	2	1	ASBs	1	4	4	4	4	4	4	2	4	2
ARTICLE 1583	0.562649	TA1521	TA	1521	2016-10-21	TWO DIET COKES A DAY DOUBLES DIABETES RISK; Sugary pop raises dangers by 139%	4	14	1	NEWS	270	7	3	2	2	4	2		2	2	1	2	2	2	2	2	2	1	1	2	2	2	2	2	2	2	2	1	ASBs	1	4	4	4	4	4	4	4	4	2
ARTICLE 0756	0.191335	QU1525	QU	1525	2016-10-19	Top UK tourist attractions come bottom for healthy children's meals; Brighton Pier and Natural History Museum get lowest scores in parents' survey of food offered on popular family outings	3	N/S	6	SOCIETY	745	1	1	2	2	4	9		2	2	2	2	2	2	1	2	2	2	2	2	2	2	2	2	2	2	2	2		1	3	4	4	4	4	4	4	4	4
ARTICLE 0758	0.374513	QU1529	QU	1529	2016-10-18	Pepsi to reduce sugar content	4	43	1	NEWS	57	2	1	2	3	4	8		2	2	2	2	2	2	1	2	2	2	2	2	2	2	2	2	2	2	2	2		2	4	4	4	4	4	4	4	4	4
ARTICLE 1588	0.850734	QU1531	QU	1531	2016-10-17	Most countries get more calories from alcohol than soft drinks -study; Data suggests tackling Britain's drink problem could be more important for health than targeting sugar consumption	3	N/S	6	SOCIETY	586	1	1	2	2	3	20	Calories from alcohol	2	2	2	1	2	2	2	2	2	1	2	2	1	2	2	2	2	2	2	2		1	4	4	4	4	4	4	3	4	4
ARTICLE 0760	0.318771	QU1532	QU	1532	2016-10-17	Pepsi to spend billions cutting sugar from drinks but campaigners say it's not enough; One can will still containan adults entiredaily limit ofadded sugar, and it won't happen until 2025 - campaigners say it's not enough.	3	N/S	5	BUSINESS NEWS	467	2	1	2	2	1	8		1	1	2	1	1	1	1	2	1	1	2	2	1	2	2	2	1	2	2	2		1	4	4	4	4	4	4	3	3	3
ARTICLE 1589	0.629206	TA1534	TA	1534	2016-10-17	DIET POP HITS IVF; BABY SHOCK ; Hope of getting pregnant is hit by sweeteners	4	6	1	NEWS	210	7	3	2	2	4	3		2	2	2	2	2	2	2	2	2	1	2	2	2	2	2	2	2	2	2	1	ASBs	2	4	4	4	4	4	4	4	4	4
ARTICLE 1593	0.749604	QU1540	QU	1540	2016-10-16	Health chiefs call for sugar tax to hit coffee chains	4	23	1	NEWS	328	3	1	2	3	3	13		2	2	2	2	2	2	1	1	1	1	2	2	2	2	2	2	2	2	2	2		1	1	1	4	4	4	1	4	4	4
ARTICLE 1597	0.551788	QU1546	QU	1546	2016-10-12	WHO backs sugary drinks tax; HEALTH	4	23	1	NEWS	149	2	1	4	2	1	13		1	1	1	1	2	2	2	2	2	2	2	2	2	2	2	2	2	2	2	2		1	4	4	4	4	4	4	2	2	2
ARTICLE 1601	0.69941	QU1550	QU	1550	2016-10-11	World Health Organisation urges all countries to tax sugary drinks; WHO says a tax of 20% results in a drop in sales and consumption of sugary drinks which are driving obesity crisis	3	N/S	6	SOCIETY	769	1	1	2	2	1	13		1	1	1	1	2	2	1	2	1	1	2	1	2	2	2	1	2	2	2	2		1	2	2	4	2	4	4	3	3	3
ARTICLE 0766	0.224417	QU1551	QU	1551	2016-10-11	World Health Organisation backs tax on sugary drinks; Raising prices by 20 per cent or more results in lower consumption and improved nutrition, according to WHO report	3	N/S	10	WORLD	329	2	1	2	2	1	13		1	1	2	1	2	2	2	2	2	2	2	2	2	2	2	1	2	2	2	2		1	4	4	4	4	4	4	3	3	3
ARTICLE 0768	0.115543	QU1553	QU	1553	2016-10-11	Affluent girls are more likely to become obese than boys	2	2	1	NEWS	474	3	1	2	2	1	4		1	2	2	2	2	1	1	1	1	2	2	2	1	1	1	2	2	2	2	2		1	3	4	3	3	4	4	3	3	4
ARTICLE 0769	0.32715	QU1554	QU	1554	2016-10-11	Cut fat, salt and sugar and tell deal promoters to bog off; Tam Fry Comment	4	7	1	NEWS	367	3	1	2	2	1	4		2	2	2	2	2	1	1	1	2	1	1	2	1	1	1	2	2	2	2	2		1	4	1	4	4	4	4	3	4	4
ARTICLE 0770	0.290942	QU1555	QU	1555	2016-10-11	Decade of 'appalling failure' on obesity as 80,000 children enter P1 overweight	4	7	1	NEWS	1046	3	1	2	2	3	4		2	2	1	2	2	1	1	1	1	1	1	2	1	1	2	2	2	2	2	2		1	3	3	4	4	4	4	3	4	4
ARTICLE 1602	0.796655	TA1556	TA	1556	2016-10-10	Young people at risk from sugary drinks	4	9	1	NEWS	103	8	3	2	2	4	9		2	2	2	2	2	2	2	2	2	2	2	2	2	2	2	2	2	2	2	2		1	2	4	4	2	4	4	4	4	4
ARTICLE 0771	0.23356	TA1557	TA	1557	2016-10-10	A third of kids glug too much soft drink	4	20	1	NEWS	122	7	3	2	2	4	9		2	2	2	2	2	2	2	2	2	1	2	2	2	2	2	2	2	2	2	2		1	2	2	2	2	4	4	4	4	4
ARTICLE 0773	0.124886	QU1561	QU	1561	2016-10-03	Call for action to make soft drinks 'unacceptable'	4	4	9	N/S	275	11	1	2	3	2	20	Culture change	2	2	2	2	2	1	1	1	2	2	1	1	1	1	2	2	2	2	2	1	Sports sponsorship	1	4	4	4	4	4	4	4	4	4
ARTICLE 0774	0.226591	QU1563	QU	1563	2016-10-03	Monday interview: AG Barr chief executive Roger White	3	N/S	9	N/S	958	10	1	2	3	2	13		2	2	2	2	1	2	1	1	2	2	2	2	2	2	2	2	2	2	2	1	Culture change	1	4	4	4	4	4	4	4	4	4
ARTICLE 1606	0.653002	QU1565	QU	1565	2016-10-03	Treat fizzy drinks like smoking, diet and cancer experts demand	4	11	1	NEWS	504	3	1	2	2	3	20	Culture change	2	1	1	1	2	1	1	1	1	1	1	2	1	1	2	2	2	2	2	1	Sports sponsorship	1	1	3	4	4	4	4	2	4	2
ARTICLE 1609	0.687768	QU1569	QU	1569	2016-10-02	Scottish health campaigners say: make Irn-Bru as 'unacceptable' as smoking	4	8	9	N/S	605	11	1	2	2	3	20	Culture change	2	1	1	1	2	1	1	1	1	1	1	2	1	1	2	2	2	2	2	1	Sports sponsorship	1	1	3	4	4	4	4	2	4	2
ARTICLE 0777	0.0740376	TA1570	TA	1570	2016-10-01	Punch in the teeth	4	21	4	FEATURES	124	8	3	2	2	4	9		1	1	1	1	2	1	2	2	2	1	2	2	2	2	2	2	2	2	2	2		1	3	3	4	4	4	4	3	3	3
ARTICLE 0779	0.0121327	QU1572	QU	1572	2016-10-01	Restaurants to be named and shamed over large puddings	4	15	1	NEWS	287	4	1	2	4	4	8		2	2	2	1	2	2	1	2	1	1	2	2	2	2	2	2	2	2	2	2		1	1	1	4	4	4	4	1	4	4
ARTICLE 0780	0.464033	QU1574	QU	1574	2016-10-01	Bitter pill for makers of sugary drinks	4	15	9	N/S	513	11	1	2	2	1	13		2	1	1	1	1	2	1	1	1	1	1	2	2	2	2	2	2	2	2	2		1	3	3	4	4	4	4	3	4	3
ARTICLE 0781	0.0868506	TA1575	TA	1575	2016-10-01	Keep your sticky mitts off our great British puds; BLUR STAR AND FOODIE'S MESSAGE TO HEALTH MINISTER	4	30,31	1	NEWS	842	7	3	3	4	4	8		2	2	2	1	2	2	1	2	1	1	2	2	2	2	2	2	2	2	2	2		1	4	4	4	4	4	4	4	4	4
ARTICLE 0783	0.381775	QU1577	QU	1577	2016-11-24	The obesity epidemic is an economic issue; Free market forces have helped create a health crisis - and governments must take action to stop subsidising junk food	3	N/S	5	BUSINESS	769	1	1	3	4	2	4		2	2	2	2	2	1	2	1	2	2	1	1	1	1	2	1	2	2	2	1	Economic arguments	1	4	4	4	4	4	4	4	4	4
ARTICLE 0784	0.454548	TA1579	TA	1579	2016-11-22	Teens guzzle a bathtub of fizzy drinks	4	25	1	NEWS	94	9	3	4	2	1	9		2	2	2	2	2	2	2	2	2	2	2	2	1	2	2	2	2	2	2	2		1	2	4	4	4	4	4	4	4	4
ARTICLE 0785	0.213243	MM1580	MM	1580	2016-11-22	TEENS HAVE ENOUGH FIZZY DRINKS A YEAR TO FILL A BATH	3	N/S	9	N/S	578	5	2	2	2	3	9		2	1	1	1	2	1	1	1	2	2	2	2	1	1	1	2	2	2	2	2		1	3	4	4	4	4	4	3	4	3
ARTICLE 1612	0.744228	QU1581	QU	1581	2016-11-22	Teenagers drink enough pop to fill bath tub	4	8	1	NEWS	196	4	1	2	2	1	9		2	2	2	1	2	2	2	2	2	2	2	2	1	2	2	2	2	2	2	2		1	3	4	4	4	4	4	3	4	4
ARTICLE 0787	0.488025	QU1584	QU	1584	2016-11-22	Teenagers drink a bath full of sugary drinks a year, cancer charity warns; Cancer Research data finds 11 to 18-year-olds eat and drink three times the recommended sugar limit	3	N/S	7	HEALTH NEWS	468	2	1	2	2	1	9		2	2	2	1	2	1	2	1	2	1	2	2	1	1	2	2	2	2	2	2		1	3	1	4	4	4	4	3	4	4
ARTICLE 0788	0.446562	QU1585	QU	1585	2016-11-22	British youngsters drink bathtub of sugar a year'	3	N/S	9	N/S	484	10	1	2	2	1	9		2	2	1	1	2	1	2	2	2	1	2	2	1	1	2	2	2	2	2	2		1	3	1	4	4	4	4	3	4	4
ARTICLE 1615	0.962264	QU1587	QU	1587	2016-11-22	Children drink a bathtub of sugary drinks each year	4	30	1	NEWS	197	3	1	2	2	1	9		2	2	1	1	2	2	2	2	2	1	2	2	1	2	2	2	2	2	2	2		1	3	1	4	4	4	4	3	4	4
ARTICLE 0790	0.437777	QU1590	QU	1590	2016-11-21	British children some of the least active in the world, new report claims; England and Wales score a 'D minus' when it comes to overall physical activity but Scotland is at the joint bottom of the table with an 'F'	3	N/S	7	HEALTH & FAMILIES	438	2	1	4	4	3	14		2	2	2	1	2	1	1	1	2	2	1	2	1	1	1	2	2	2	2	2		2	4	4	4	4	4	4	4	4	4
ARTICLE 0792	0.433389	TA1594	TA	1594	2016-11-15	Juice sugar alert	4	24	1	NEWS	28	9	3	3	3	4	10		2	2	2	2	2	2	2	2	2	2	2	2	2	2	2	2	2	2	2	2		2	4	4	4	4	4	4	4	4	4
ARTICLE 0793	0.074687	QU1596	QU	1596	2016-11-15	Ban claims that sugary drinks can be part of healthy diet, says study	4	8	1	NEWS	190	4	1	2	2	3	10		2	2	2	2	2	1	2	1	2	2	2	2	1	1	2	2	2	2	2	2		2	4	4	4	4	4	4	4	4	4
ARTICLE 1620	0.728169	QU1597	QU	1597	2016-11-15	Half of fizzy drinks have more sugar in one can than adult daily limit; Nearly three out of four drinks also have more sugar than children under 11 should consume, says report	3	N/S	10	LIFE AND STYLE	599	1	1	2	2	1	10		1	1	2	1	2	1	1	1	1	2	2	2	1	1	2	2	2	2	2	2		1	3	3	4	4	4	4	3	3	3
ARTICLE 0795	0.267613	TA1600	TA	1600	2016-11-15	SUGARY DRINKS TAKING THE FIZZ; Half over safe level	4	15	1	NEWS	309	7	3	2	2	1	10		2	1	2	1	2	1	1	1	1	2	2	2	1	1	2	2	2	2	2	2		1	3	3	4	4	4	4	3	4	3
ARTICLE 0796	0.359705	QU1601	QU	1601	2016-11-15	One can of fizzy drink puts you over daily sugar limit	4	23	1	NEWS	188	3	1	2	2	1	10		1	1	2	1	2	2	1	1	2	2	2	2	1	2	2	2	2	2	2	2		1	3	3	4	4	4	4	3	3	3
ARTICLE 1622	0.741247	QU1603	QU	1603	2016-11-12	Curbs on junk food ads No 1 priority in fighting childhood obesity, say study; Group of 73 health and obesity experts call for ban before 9pm watershed, restrictions online and end of sports sponsorship	3	N/S	6	SOCIETY	1407	1	1	2	2	1	4		2	2	2	2	2	1	1	1	2	2	2	2	1	1	1	2	2	2	2	1	Sports sponsorship	1	4	4	4	4	4	4	3	4	4
ARTICLE 0798	0.0478193	QU1604	QU	1604	2016-11-11	Amsterdam's 'sugar rehab clinic' overlooks why we're addicted to the white stuff	4	35	3	COMMENT	564	2	1	2	4	2	10		2	1	2	2	2	2	2	2	2	2	2	1	1	2	2	1	2	2	2	1	Inequality	1	4	1	4	1	4	1	4	4	1
ARTICLE 0799	0.400802	QU1605	QU	1605	2016-11-11	Dental health of young Scots lags behind England and Norway	3	N/S	9	N/S	634	10	1	2	4	1	1		2	2	2	2	2	2	2	2	2	2	2	1	1	2	2	2	2	2	2	2		1	4	4	4	4	4	4	4	1	4
ARTICLE 0800	0.455778	MM1606	MM	1606	2016-11-10	Diabetes risk of just single fizzy drink each day	4	9	1	NEWS	297	6	2	4	2	4	2		2	2	2	1	2	2	2	2	2	1	2	2	2	2	2	2	2	2	2	2		1	4	2	4	4	4	4	2	4	2
ARTICLE 1623	0.978108	QU1607	QU	1607	2016-11-10	Sleep-deprived reach for sugary drinks and raise risk of diabetes, reveal scientists	4	15	9	N/S	208	11	1	4	2	4	2		2	2	2	2	2	2	2	2	2	2	2	2	2	2	2	2	2	2	2	1	ASBs	1	4	2	4	4	2	4	4	4	2
ARTICLE 0802	0.28803	TA1609	TA	1609	2016-11-10	DRINKS STOP 40 WINKS; Cola sleep warning	4	32	1	NEWS	185	7	3	2	2	4	2		2	2	2	2	2	2	2	2	2	2	2	2	2	2	2	2	2	2	2	1	ASBs	1	4	2	4	4	2	4	4	4	3
ARTICLE 0803	0.284878	MM1610	MM	1610	2016-11-09	NHS COULD BAN SUGARY DRINKS FROM HOSPITALS	3	N/S	9	N/S	607	5	2	2	3	3	10		1	1	2	1	2	1	2	1	2	2	2	2	1	2	2	2	1	2	2	2		1	4	4	4	4	4	4	3	3	3
ARTICLE 0804	0.474337	TA1614	TA	1614	2016-11-09	CASUALTY www...NO SUGAR; CRACKDOWN AT HOSPITALS ; NHS plan unhealthy drinks ban	2	2	1	NEWS	350	7	3	4	2	1	10		1	1	1	1	2	1	2	1	2	2	2	2	1	2	2	2	2	2	2	2		1	4	4	4	4	4	4	2	2	2
ARTICLE 0805	0.320548	QU1615	QU	1615	2016-11-09	Sugar in Lucozade reduced by 50% to escape tax penalty	4	21	1	NEWS	457	3	1	2	2	1	8		2	2	2	1	2	1	1	1	2	2	2	2	1	1	1	2	1	2	2	2		1	4	4	4	4	4	4	3	4	4
ARTICLE 0806	0.234842	QU1616	QU	1616	2016-11-08	Chancellor's chance for a bonfire to get rid of over-complicated taxes	2	2	5	BUSINESS	1070	4	1	4	3	2	13		2	2	2	1	2	2	2	2	2	2	2	2	2	2	1	2	2	2	2	2		2	4	4	4	4	4	4	4	4	4
ARTICLE 0808	0.245834	QU1618	QU	1618	2016-11-07	Tesco halves sugar content of soft drinks; NEWS BULLETIN	2	2	1	NEWS	82	4	1	2	2	3	8		2	2	2	1	2	2	1	1	2	2	2	2	1	2	2	2	2	2	2	2		1	4	4	4	4	4	4	3	4	4
ARTICLE 0809	0.478974	QU1619	QU	1619	2016-11-07	Tesco cuts sugar levels in soft drinks in drive to tackle obesity; Health campaigners welcome supermarket's decision	3	N/S	7	HEALTH NEWS	489	2	1	2	3	1	8		2	1	2	1	2	2	1	1	2	2	2	2	1	2	2	2	1	2	2	2		1	4	4	4	4	4	4	3	4	3
ARTICLE 0810	0.0278757	TA1620	TA	1620	2016-11-07	STORE CUTS BACK SUGAR IN DRINKS	4	14	4	FEATURES	191	7	3	2	2	3	8		2	1	2	2	2	2	1	1	2	2	2	2	1	2	2	2	2	2	2	2		1	4	4	4	4	4	4	4	4	3
ARTICLE 0812	0.359599	TA1622	TA	1622	2016-11-06	Kellogg's in spotlight	4	30,31	1	NEWS	378	7	3	2	3	3	6		2	2	2	1	2	2	1	1	1	2	2	2	2	1	1	2	2	2	2	1	Sports sponsorship	1	1	4	4	4	4	4	1	4	4
ARTICLE 1631	0.878327	TA1628	TA	1628	2016-11-03	Starbuck reduces its sugar	4	13	1	NEWS	132	7	3	2	4	4	8		2	2	2	1	2	2	1	2	2	2	2	2	2	2	2	2	2	2	2	2		1	4	4	4	4	4	4	1	4	4
ARTICLE 0814	0.174075	QU1629	QU	1629	2016-11-02	Research funded by soft drink industry 'masks link to obesity and diabetes'; Analysis of 60 studies financed by US soda giantsfinds an 'inherent bias' in their design	3	N/S	10	AMERICAS	725	2	1	2	2	3	20	Vested interests	2	1	2	1	2	2	1	2	2	2	2	2	1	1	2	2	2	2	2	2		1	4	4	4	4	4	4	3	4	3
ARTICLE 0815	0.293932	TA1630	TA	1630	2016-11-01	Docs call for sugar control	4	25	1	NEWS	78	9	3	2	2	4	14		2	2	2	1	2	2	2	2	2	2	2	2	2	2	2	2	2	2	2	2		1	4	4	4	4	4	4	3	4	4
ARTICLE 0816	0.0691708	TA1631	TA	1631	2016-11-02	SUGAR AS DANGEROUS AS BOOZE AND CIGGIES; Docs want health alert on soft drinks	4	22	1	NEWS	364	8	3	2	2	1	14		2	1	1	1	2	1	2	2	1	1	2	2	1	2	1	2	2	2	2	1	Sports sponsorship	1	3	3	4	4	4	4	3	4	3
ARTICLE 1632	0.790863	MM1632	MM	1632	2016-11-03	Tackle obesity time bomb by slapping a tobacco tax on sugar, urges scientist	4	8	1	NEWS	498	6	2	2	2	1	14		1	1	1	1	2	1	2	2	2	1	2	1	1	2	2	2	2	2	2	1	Sports sponsorship	1	4	3	4	4	4	4	3	3	3
[truncated: 45 more columns]
